# Supplementary material for: The Diffusion Diaries: Diffusible Iodine-Based Contrast-Enhanced Computed Tomography for Vertebrate Natural History Specimens
Source: Integr Org Biol. 2025 Apr 7;7(1):obaf014. doi: 10.1093/iob/obaf014 (PMC12010875; doi:10.1093/iob/obaf014)
Supplement: obaf014_Supplemental_Files [file obaf014_supplemental_files.zip]

Archive with 5 entries (5 files):
- Supplementary file 1 - oVert diceCT protocol.pdf
- Supplementary file 2 - DiceCT scoring guidance.docx
- Supplementary file 3 - mammal depilation.pdf
- Supplementary table 1 - specimen and staining info.csv
- Supplementary table 2 - scan parameters and iDigBio records.xlsx
