# Supplementary material for: The Diffusion Diaries: Diffusible Iodine-Based Contrast-Enhanced Computed Tomography for Vertebrate Natural History Specimens
Source: Integr Org Biol. 2025 Apr 7;7(1):obaf014. doi: 10.1093/iob/obaf014 (PMC12010875; doi:10.1093/iob/obaf014)
Supplement: obaf014_Supplemental_Files [file obaf014_supplemental_files.zip › Supplementary table 1 - specimen and staining info.csv]

class	bestfitline	group	family	species	number	notes	yearcollected	svl (mm)	mass (g)	bodywidth (mm)	bodydepth (mm)	headwidth (mm)	headdepth (mm)	taillength (mm)	stainingsolution	staindate	staintime	scandate	tcs	datanotes	eggs	sex	armour	dissection	MSlink	PCA
Amphibian	Amphibian	Frog	Cycloramphidae	Cycloramphus asper	CM:herps:68338	Amphibian list	1954	59.28	20.9	28.05	19.24	25.08	12.32	NA	I2KI 1.25%	15-July-2021	19	03-Aug-2021	3	parasites in body cavity; some muscle damage	yes	F	no	no	https://www.morphosource.org/concern/biological_specimens/000S10977	find
Amphibian	Amphibian	Frog	Eleutherodactylidae	Eleutherodactylus coqui	UF:herp:21290	Amphibian list	1962	34.27	3.3	15.47	9.28	14.05	7.76	NA	I2KI 1.25%	15-July-2021	12	27-July-2021	4	vomited out its own stomach	no	M	no	no	https://www.morphosource.org/concern/biological_specimens/000S12212	x
Amphibian	Amphibian	Caecilian	Ichthyophiidae	Uraeotyphlus oxyurus	UF:herp:62870	Amphibian list	1974	231	16.5	11.28	9.37	8	5.03	5.2	I2KI 1.25%	15-July-2021	12	27-July-2021	3		yes	F	no	no	https://www.morphosource.org/concern/biological_specimens/000S17451?locale=en	x
Amphibian	Amphibian	Caecilian	Dermophiidae	Dermophis mexicanus	UF:herp:144682	Amphibian list	2005	309	84.1	19.23	16.47	13.17	9.07	5.78	I2KI 1.25%	15-July-2021	34	18-Aug	4		yes	F	no	yes (small amount of tissue removed)	https://www.morphosource.org/concern/biological_specimens/000S44399?locale=en	x
Amphibian	Amphibian	Caecilian	Typhlonectidae	Typhlonectes natans	UF:herp:149302	Amphibian list		340	35.9	13.59	13.76	10.19	6.61	5.03	I2KI 1.25%	15-July-2021	12	27-July-2021	4	genitals everted	no	M	no	no	https://www.morphosource.org/concern/biological_specimens/000386348	x
Amphibian	Amphibian	Salamander	Proteidae	Necturus maculosus	UF:herp:190881	Amphibian list		191	113.6	37.54	26.15	35.63	18.99	98	I2KI 1.25%	15-July-2021	50	03-Sep-2021	3		yes	F	no	no	https://www.morphosource.org/concern/biological_specimens/000386353	x
Amphibian	Amphibian	Frog	Batrachylidae	Hylorina sylvatica	CM:herps:68347	Amphibian list	1972	20.88	0.3	5.15	3.66	6.94	2.88	NA	I2KI 1.25%	17-July-2021	3	20-Jul-2021	3	skeleton mostly cartilaginous - juvenile?	no	M	no	no	https://www.morphosource.org/concern/biological_specimens/000385069	x
Amphibian	Amphibian	Frog	Conrauidae	Conraua goliath	UF:herp:64721	Amphibian list		182	519	75.03	31.9	66.92	29.51	NA	I2KI 1.25%	8-Sep-2021	56	03-Nov-2021	3		no	F	no	no	https://www.morphosource.org/concern/biological_specimens/000408265?locale=en	x
Amphibian	Amphibian	Frog	Pyxicephalidae	Tomopterna cryptotis	YPM:HERR:013009	Amphibian list	1956	47.22	16.4	30.12	20.6	15.2	12.4	NA	I2KI 1.25%	10-Sep-2021	10	20-Sep-2021	4	eggs are understained but the rest of the body is fine	yes	F	no	no	https://www.morphosource.org/concern/biological_specimens/000424847?locale=en	x
Amphibian	Amphibian	Frog	Hylodidae	Hylodes asper	CM:herps:45976	Amphibian list	1957	34.98	5	11.87	8.41	12.04	6.78	NA	I2KI 1.25%	10-Sep-2021	4	14-Sep-2021	3	large amounts of tissue removed from body cavity (digestive system?)	no	M	no	yes	https://www.morphosource.org/concern/biological_specimens/000385074?locale=en	x
Amphibian	Amphibian	Frog	Odontophrynidae	Odontophrynus americanus	YPM:HERR:012496	Amphibian list	1961	31.52	5	10.92	12.06	15.4	12.35	NA	I2KI 1.25%	10-Sep-2021	10	20-Sep-2021	3	gut full of sand	no	M	no	no	https://www.morphosource.org/concern/biological_specimens/000424849	x
Amphibian	Amphibian	Frog	Alsodidae	Eupsophus roseus	YPM:HERR:005002	Amphibian list	1968	35.1	6.3	14.54	10.9	12.58	7.37	NA	I2KI 1.25%	10-Sep-2021	18	28-Sep-2021	3		no	M	no	no	https://www.morphosource.org/concern/biological_specimens/000424848	x
Amphibian	Amphibian	Frog	Alytidae	Alytes obstetricans obstetricans	YPM:HERR:004877	Amphibian list	1929	41.95	9	20.47	12.88	16.41	8.68	NA	B-I2KI 1.25%	29-Nov-2021	7	06-Dec-2021	4		no	M	no	no	https://www.morphosource.org/concern/biological_specimens/000405506?locale=en	x
Amphibian	Amphibian	Frog	Sooglossidae	Sechellophryne gardineri	YPM:HERR:001703	Amphibian list	1958	12.53	0.4	5.03	3.4	4.04	2.63	NA	B-I2KI 1.25%	29-Nov-2021	2	1-Dec-2021	4	prey items in stomach; broken arm (L)	yes	F	no	no	https://www.morphosource.org/concern/biological_specimens/000384972?locale=en	x
Amphibian	Amphibian	Caecilian	Indotyphlidae	Hypogeophis rostratus	YPM:HERA:1681	Amphibian list	1958	243	19.4	9.59	10.64	6.54	5.29	2.87	B-I2KI 1.25%	29-Nov-2021	14	13-Dec-2021	4	lots of fat storage	yes	F	no	no	https://www.morphosource.org/concern/biological_specimens/000424850?locale=en	x
Amphibian	Amphibian	Frog	Megophryidae	Xenophrys minor	YPM:HERR:005767	Amphibian list	2000	36.81	6	18.95	13.56	14.17	8.75	NA	B-I2KI 1.25%	29-Nov-2021	7	06-Dec-2021	4	sand and food items in gut/stomach	no	F	no	no	https://www.morphosource.org/concern/biological_specimens/000405553?locale=en	x
Amphibian	Amphibian	Caecilian	Caeciliidae	Caecilia occidentalis	FMNH:R:54852		1946	531	17.8	7.22	6.99	6.19	5.81	2.59	B-I2KI 1.25%	16-Feb-2022	7	23-Feb-2022	4	broken spine - 2 vertebrae out of place (pre-mortem?)	no	M	no	no	https://www.morphosource.org/concern/biological_specimens/000600621?locale=en	x
Amphibian	Amphibian	Frog	Micrixalidae	Micrixalus fuscus	FMNH212995		1980	22.21	1.2	6.38	4.52	6.63	4.4	NA	B-I2KI 1.25%	16-Feb-2022	6	22-Feb-2022	3	arthropuds in gut; some skin rmoved from left back foot	no	F	no	no	https://www.morphosource.org/concern/biological_specimens/000601905	x
Amphibian	Amphibian	Frog	Nyctibatrachidae	Nyctibatrachus major	FMNH 218201		1982	41.9	12	21.54	12.43	20.29	10.8	NA	B-I2KI 1.25%	16-Feb-2022	12	28-Feb-2022	4	arthropodsand other iterms in gut/stomach	no	F	no	no	https://www.morphosource.org/concern/biological_specimens/000528511?locale=en	x
Amphibian	Amphibian	Salamander	Plethodontidae	Plethodon elongatus	MVZ:herp:84856	Wake project	1968	63.22	4.9	9.15	6.31	10.14	5.32	55.94	B-I2KI 1.25%	3-May-2022	8	11-May-2022	4	some tissue removed from right side of face		M	no	no	https://www.morphosource.org/concern/biological_specimens/000S45365?locale=en	x
Amphibian	Amphibian	Salamander	Plethodontidae	Plethodon elongatus	MVZ:herp:84841	Wake project	1968	63.05	5	8.83	8.03	9.07	5.31	59.45	B-I2KI 1.25%	3-May-2022	6	9-May-2022	4	eggs; some tissue removed from right side of face	yes	F	no	no	https://www.morphosource.org/concern/biological_specimens/000S45359?locale=en	x
Amphibian	Amphibian	Salamander	Plethodontidae	Aneides lugubris	MVZ:herp:157974	Wake project	1978	77.56	10.1	15.56	6.98	16.04	11.14	71.66	B-I2KI 1.25%	3-May-2022	15	18-May-2022	4			M	no		https://www.morphosource.org/concern/biological_specimens/000S45340?locale=en	x
Amphibian	Amphibian	Salamander	Plethodontidae	Aneides lugubris	MVZ:herp:158407	Wake project	1980	83.4	14.6	19.78	10.44	16.18	12.01	72.44	B-I2KI 1.25%	3-May-2022	21	24-May-2022	4	eggs; stomach removed	yes	F	no	yes	https://www.morphosource.org/concern/biological_specimens/000S45344?locale=en	x
Amphibian	Amphibian	Salamander	Plethodontidae	Aneides hardii	MVZ:herp:220872	Wake project	1990	52.28	4	8.18	6.34	9.85	5.74	48.71	B-I2KI 1.25%	3-May-2022	6	9-May-2022	4		no	M	no	no	https://www.morphosource.org/concern/biological_specimens/000S45373?locale=en	x
Amphibian	Amphibian	Salamander	Plethodontidae	Aneides hardii	MVZ:herp:139026	Wake project	1974	43.74	1.6	6.89	2.88	6.61	3	42.69	B-I2KI 1.25%	27-May-2022	4	31-May-2022	3	heavy dissection, organs expsoed and no longer in position	yes	F	no	yes	https://www.morphosource.org/concern/biological_specimens/000S45369?locale=en	x
Amphibian	Amphibian	Frog	Bombinatoridae	Bombina orientalis	UF:herp:188232		2009	37.28	4.5	19.5	8.84	13.48	6.92	NA	B-I2KI 1.25%	6-Jul-2022	13	19-July-2022	4		yes	F	no	yes	https://www.morphosource.org/concern/biological_specimens/000593897?locale=en	x
Amphibian	Amphibian	Frog	Calyptocephalellidae	Calyptocephallela gayi	UF:herp:64704			207	924	134.84	51.14	89.59	35.17	NA	B-I2KI 1.25%	6-Jul-2022	230	21-Feb-2023	3	parasites in body cavity	yes	F	no	no	https://www.morphosource.org/concern/biological_specimens/000531950?locale=en	x
Amphibian	Amphibian	Caecilian	Typhlonectidae	Typhlonectes natans	UF:herp:192436	male	2022	376	85.6	18.86	20.99	13.05	9.11	7.05	B-I2KI 1.25%	30-Nov-2022	34	03-Jan-2023	4	lots of fat storage in body; genitals everted	no	M	no	no	https://www.morphosource.org/concern/biological_specimens/000456539?locale=en	need body PCA
Amphibian	Amphibian	Caecilian	Typhlonectidae	Typhlonectes natans	UF:herp:192402	pregnant female	2022	381	131.6	25.03	23.82	13.53	10.55	5.57	B-I2KI 1.25%	30-Nov-2022	6	06-Dec-2022	4	8 fetuses inside	no	F	no	no	https://www.morphosource.org/concern/biological_specimens/000532029?locale=en	need head PCA
Amphibian	Amphibian	Frog	Dicroglossidae	Occidozyga laevis	UF:Herp:37009	Leavey project	1971	34.17	5	13.44	10.59	13.61	7.66	NA	B-I2KI 1.25%	25-Jan-2023	6	31-Jan-2023	4		no	F	no	no	https://www.morphosource.org/concern/biological_specimens/000530492?locale=en	x
Amphibian	Amphibian	Frog	Rhacophoridae	Buergeria japonica	UF:Herp:113207	Leavey project	1973	28.98	2	8.24	4.92	9.56	5.97	NA	B-I2KI 1.25%	25-Jan-2023	6	31-Jan-2023	4	arthropods and sand in stomach and gut	no	M	no	no	https://www.morphosource.org/concern/biological_specimens/000528599?locale=en	x
Amphibian	Amphibian	Frog	Dendrobatidae	Dendrobates tinctorius	UF:Herp:107196	Leavey project	1976	44.12	5.3	11.02	11.54	13.19	8.69	NA	B-I2KI 1.25%	25-Jan-2023	6	31-Jan-2023	4	Arthropods in stomach; parasites i some organs	yes	F	no	no	https://www.morphosource.org/concern/biological_specimens/000519471?locale=en	x
Amphibian	Amphibian	Frog	Hylidae	Pseudis paradoxa	UF:Herp:70026		1986	51.47	25.3	27.59	20.21	23.41	16.51	NA	B-I2KI 1.25%	25-Jan-2023	42	08-Mar-2023	3	a lot of fat in body cavity; arthropods in stomach	no	M	no	no	https://www.morphosource.org/concern/biological_specimens/000529989?locale=en	x
Amphibian	Amphibian	Frog	Arthroleptidae	Leptopelis notatus	UF:Herp:180845	Leavey project	2017	67.66	27.5	32.85	14.96	26.13	17.5	NA	B-I2KI 1.25%	25-Jan-2023	27	21-Feb-2023	3		yes	F	no	no	https://www.morphosource.org/concern/biological_specimens/000531949?locale=en	x
Amphibian	Amphibian	Frog	Rhacophoridae	Chiromantis rufescens	UF:Herp:186105	Leavey project	2018	45.99	4.8	14.06	8.07	15.6	7.73	NA	B-I2KI 1.25%	25-Jan-2023	13	07-Feb-2023	3	some food items in stomach; very large testes	no	M	no	no	https://www.morphosource.org/concern/biological_specimens/000529475?locale=en	x
Amphibian	Amphibian	Frog	Arthroleptidae	Nyctibates corrugatus	UF:Herp:190730	Leavey project	2019	52.04	10.2	22.24	12.09	19.9	11.4	NA	B-I2KI 1.25%	25-Jan-2023	20	14-Feb-2023	4	arthropods in gut	yes	F	no	no	https://www.morphosource.org/concern/biological_specimens/000528511?locale=en	x
Amphibian	Amphibian	Frog	Hylidae	Cruziohyla calcarifer	UF:Herp:137291		2003	72.84	18.4	28.2	13.81	25.17	13.33	NA	B-I2KI 1.25%	31-Jan-2023	14	14-Feb-2023	3	food items in stomach; some skin removed from right hand	yes	F	no	yes	https://www.morphosource.org/concern/biological_specimens/0000S5854?locale=en	x
Amphibian	Amphibian	Frog	Hylidae	Agalychnis lemur	UF:Herp:109331		1982	19.94	0.3	7.12	4.57	7.06	4.07	NA	B-I2KI 1.25%	03-Feb-2023	5	08-Feb-2023	3	liver damage?	no	M	no	no	https://www.morphosource.org/concern/biological_specimens/000530489?locale=en	x
Fish	Fish	Fish	Achiridae	achiropsis natteri	uf:fish:105697	Chosen by Zach	1954	55.55	2.5	21.73	3.48	18.53	3.88	67	B-I2KI 1.25%	20-Jan-2022	13	02-Feb-2022	4	some stomach contents	no	F	no	no	https://www.morphosource.org/concern/biological_specimens/000S46745?locale=en	x
Fish	Fish	Fish	Anablepidae	oxyzygonectes dovii	uf:fish:19611	Chosen by Zach	1973	71.94	4.7	9.7	12.74	10.39	8.32	85.73	B-I2KI 1.25%	20-Jan-2022	19	08-Feb-2022	3		no	F	yes	no	https://www.morphosource.org/concern/biological_specimens/000S13257?locale=en	x
Fish	Fish	Fish	Acanthoclinidae	Acanthoclinus fuscus	uf:fish:80182	Chosen by Zach	1989	80.17	6.4	9.69	15.42	14.93	12.36	92.61	B-I2KI 1.25%	20-Jan-2022	13	02-Feb-2022	4	brain segmented; invertebrates in stomach		F	no	no	https://www.morphosource.org/concern/biological_specimens/000S46166?locale=en	head only
Fish	Fish	Fish	Tetraodontidae	pao leiurus	uf:fish:162373	Chosen by Zach	2005	73.21	19.5	29.31	23.36	20.81	18.65	86.6	B-I2KI 1.25%	20-Jan-2022	47	08-Mar-2022	3	lots of stomach contents (inverts?)	no	M	spines	no	https://www.morphosource.org/concern/biological_specimens/000S32359?locale=en	find
Fish	Fish	Fish	Amiidae	amia calva	uf:fish:236194	Chosen by Zach	2014	101.14	18.88	16.94	20.61	17.84	17.84	122.32	B-I2KI 1.25%	20-Jan-2022	19	08-Feb-2022	4	multiple fish in stomach	no	F	no	no	https://www.morphosource.org/concern/biological_specimens/000384834	x
Fish	Fish	Fish	Anostomidae	Schizodon fasciatus	UF 189817	Chosen by Zach	2015	135.47	38.4	16.88	36.23	20.18	17.22	154.46	B-I2KI 1.25%	20-Jan-2022	48	9-Mar-2022	3	some fat storage in body; chunk of tissue removed form side of body	no	F	no	yes	https://www.morphosource.org/concern/biological_specimens/000S44204	x
Fish	Fish	Fish	Adrianichthyidae	oryzias latipes	uf:fish:32958	Chosen by Zach		31.08	0.4	4.46	6.23	4.71	5.33	37.13	B-I2KI 1.25%	20-Jan-2022	5	25-Jan-2022	3		yes	F	no	no	https://www.morphosource.org/concern/biological_specimens/000S27659?locale=en	x
Fish	Fish	Fish	Alestiidae	Arnoldichthys	uf:fish:79362	Chosen by Zach	1989	43.02	1.6	5.57	12.34	6.23	9.45	55.96	B-I2KI 1.25%	21-Jan-2022	11	01-Feb-2022	2	lots of tissue damage	no	?	yes	no	https://www.morphosource.org/concern/biological_specimens/000S44271?locale=en	x
Fish	Fish	Fish	Aplocheilidae	aplochellus panchax	uf:fish:185029	Chosen by Zach	2012	39.69	0.9	6.25	8.07	6.19	5.41	47.91	B-I2KI 1.25%	21-Jan-2022	18	08-Feb-2022	3		no	M	no	no	https://www.morphosource.org/concern/biological_specimens/000S13253?locale=en	x
Fish	Fish	Fish	Apogonidae	astrapogon stellatus	uf:fish:181014	Chosen by Zach	2011	34.25	1.5	6.36	13.13	6.97	10.96	43.36	B-I2KI 1.25%	09-Feb-2022	13	22-Feb-2022	4	whole fish in stomach		M	no	no	https://www.morphosource.org/concern/biological_specimens/000S44266	x
Fish	Fish	Fish	Goodeidae	Characodon lateralis	UF:fish:10219	Chosen by Zach	1929	41.85	1.6	8.13	13.51	7.67	9.36	47.95	B-I2KI 1.25%	3-Mar-2022	12	15-Mar-2022	3	some contents removed from body cavity; large worms (?) in stomach and body cavity	no	removed	no	yes	https://www.morphosource.org/concern/biological_specimens/000S13230?locale=en	x
Fish	Fish	Fish	Bythitidae	Stygnobrotula latebricola	UF:fish:211355	Chosen by Zach	1962	83.55	4.4	7.2	19.47	9.3	15.7		B-I2KI 1.25%	3-Mar-2022	19	22-Mar-2022	3		yes, with developing fish inside	F	no	yes	https://www.morphosource.org/concern/biological_specimens/000S44434?locale=en	x
Fish	Fish	Fish	Bramidae	Brama brama	UF:fish:167060	Chosen by Zach	1964	113.61	30.6	14.25	52.25	14.51	29.84	162	B-I2KI 1.25%	3-Mar-2022	33	05-Apr-2022	4		lots of stomach contents	F	no	small cut for tissues	https://www.morphosource.org/concern/biological_specimens/000S13326?locale=en	x
Fish	Fish	Fish	Carapidae	Carapus acus	UF:fish 221561	Chosen by Zach	1965	149	2.8	6.31	11.08	8.98	10.76		B-I2KI 1.25%	3-Mar-2022	12	15-Mar-2022	4		yes	F	no	no	https://www.morphosource.org/concern/biological_specimens/000S44498?locale=en	x
Fish	Fish	Fish	Epigonidae	Sphyraenops bairdanus	UF:fish:172942	Chosen by Zach	1972	37.95	0.5	4.67	7.86	4.98	6.31	42.2	B-I2KI 1.25%	3-Mar-2022	5	08-Mar-2022	4		no	?	no	no	https://www.morphosource.org/concern/biological_specimens/000S46001?locale=en	x
Fish	Fish	Fish	Chlorophthalmidae	Ipnops murrayi	UF:fish:180008	Chosen by Zach	1974	111.94	4.7	7.81	8.62	12.68	7.61	136.49	B-I2KI 1.25%	3-Mar-2022	20	23-Mar-2022	3	no eyes	yes	F	no	yes	https://www.morphosource.org/concern/biological_specimens/000S13250?locale=en	x
Fish	Fish	Fish	Cetominidae	Danacetichthys galathenus	UF:fish:165431	Chosen by Zach	1975	59.74	3.1	9.29	11.81	14.19	12.95	68.74	B-I2KI 1.25%	3-Mar-2022	19	22-Mar-2022	3	crystals; no eyes	no	M	no	no	https://www.morphosource.org/concern/biological_specimens/000S13279?locale=en	x
Fish	Fish	Fish	Grammatidae	Lipogramma anabantoides	UF:fish:242436	Chosen by Zach	1983	19	0.2	3.88	7.65	4.1	5.64	23.22	B-I2KI 1.25%	3-Mar-2022	5	08-Mar-2022	4	brain segmented	yes	F	no	no	https://www.morphosource.org/concern/biological_specimens/000384832?locale=en	x
Fish	Fish	Fish	Haemulidae	Isacia conceptionis	UF:fish:79880	Chosen by Zach	1989	151	77.7	19.87	48.32	24.24	39.99	182	B-I2KI 1.25%	3-Mar-2022	20	23-Mar-2022	4		yes	F	no	no	https://www.morphosource.org/concern/biological_specimens/000S46868?locale=en	x
Fish	Fish	Fish	Hypopomidae	Hypopygus lepturus	UF:fish:148465	Chosen by Zach	2004	92.23	0.9	4.07	8.58	5.16	7.01		B-I2KI 1.25%	3-Mar-2022	6	09-Mar-2022	3	fat storage in head	yes	F	no	no	https://www.morphosource.org/concern/biological_specimens/000S21271?locale=en	x
Fish	Fish	Fish	Chlorophthalmidae	Chlorophthalmus agassizi	UF:fish:175096	Chosen by Zach	2004	88.02	5.4	12.83	12.88	13.24	12.38	104.45	B-I2KI 1.25%	3-Mar-2022	20	23-Mar-2022	3	pieces of fish in stomach	no	M	no	no	https://www.morphosource.org/catalog/media?utf8=%E2%9C%93&locale=en&search_field=all_fields&q=175096	x
Fish	Fish	Fish	Holocentridae	Plectrypops retrospinis	UF:fish:165106	Chosen by Zach	2005	67.14	14.7	16.06	31.43	19.34	24.44	82.07	B-I2KI 1.25%	3-Mar-2022	82	24-May-2022	4	lots of fat storage in braincase and body cavities; stomach contents (can't tell what)	no	M	yes	no	https://www.morphosource.org/concern/biological_specimens/000S19559?locale=en	x
Fish	Fish	Fish	Coryphaenidae	Coryphaena hippurus	UF:fish:163454	Chosen by Zach	2006	86.72	5.1	6.97	15.71	11.08	14.96	103.6	B-I2KI 1.25%	3-Mar-2022	19	22-Mar-2022	4	parasites in stomach	no	F	no	no	https://www.morphosource.org/concern/biological_specimens/000S12469?locale=en	x
Fish	Fish	Fish	Gasterosteidae	Gasterosteus aculeatus	UF:fish:174818	Chosen by Zach	2009	56.55	2.5	6.38	13.02	7.14	11.08	62.84	B-I2KI 1.25%	3-Mar-2022	12	15-Mar-2022	4	lots of fat storage in head		F	yes	no	https://www.morphosource.org/concern/biological_specimens/000S13207?locale=en	x
Fish	Fish	Fish	Atherinidae	Atherinomorus stipes	UF:fish:180968 (oVert 00984)	Chosen by Zach	2011	48.41	1.9	7.28	10.53	8.44	9.45	57.47	B-I2KI 1.25%	3-Mar-2022	19	22-Mar-2022	3	prey (inverts) in stomach. prey also have eggs inside; fat stored in braincase	yes	F	yes	no	https://www.morphosource.org/concern/biological_specimens/000S13343?locale=en	x
Fish	Fish	Fish	Cobitidae	Cobitis sinensis	UF:fish:185368 (oVert 00997)	Chosen by Zach	2012	47.64	0.6	3.28	6.42	3.55	5.65	55.25	B-I2KI 1.25%	3-Mar-2022	6	09-Mar-2022	4	lots of fat storage in head and body; gut contents and parasites in stomach	no	M	no	no	https://www.morphosource.org/concern/biological_specimens/000S13350?locale=en	x
Fish	Fish	Fish	Botiidae	Syncrossus beauforti	UF:fish:236152 (oVert 00864)	Chosen by Zach	2014	86.06	7.7	9.35	18.23	9.51	13.33	106.02	B-I2KI 1.25%	3-Mar-2022	20	23-Mar-2022	4	fat storage; gut contents and parasites	no	M	no	no	https://www.morphosource.org/concern/biological_specimens/000S13368?locale=en	x
Fish	Fish	Fish	Caranidae	Caranx hippos	UF:fish:127945	Chosen by Zach	1953	154.51	72.5	17.85	57.15	22.75	45.38	184.57	B-I2KI 1.25%	08-Apr-2022	116	02-Aug-2022	4		no	M	no	no	https://www.morphosource.org/concern/biological_specimens/000593910	x
Fish	Fish	Fish	Belonidae	Belone belone	UF:fish:208518	Chosen by Zach	1960	256	15.6	9.11	14.53	10.29	12.38	276.38	B-I2KI 1.25%	08-Apr-2022	25	3-May-2022	4	crystals on exterior; fish eyes and bones in stomach contents		F	no	small cut for tissues	https://www.morphosource.org/concern/biological_specimens/000S13361?locale=en	x
Fish	Fish	Fish	Rhinochimaeridae	Harriotta raleighana	VIMS:915	Chosen by Zach	1969	226	31.1	18.06	31.15	21.71	26.63	303	B-I2KI 1.25%	08-Apr-2022	49	27-May-2022	4	embryos? in stomach	yes	F	no	no	https://www.morphosource.org/concern/biological_specimens/000432258?locale=en	x
Fish	Fish	Fish	Apteronotidae	Adontosternarchus sachsi	UF:fish:37029	Chosen by Zach	1979	78.49	1.3	4.45	10.68	6.09	8.07	81.85	B-I2KI 1.25%	08-Apr-2022	4	12-April-2022	4		no	M	no	no	https://www.morphosource.org/concern/biological_specimens/000S21275	find
Fish	Fish	Fish	Kurtidae	Kurtus indicus	UF:fish:182306	Chosen by Zach	1979	96.14	14.3	10.15	37.6	9.55	29.98	118.69	B-I2KI 1.25%	08-Apr-2022	19	27-April-2022	4	strange ribs characteristic of kurtus	no	M	no	no	https://www.morphosource.org/concern/biological_specimens/000S46054	x
Fish	Fish	Fish	Bathydraconidae	Psilodraco breviceps	UF:fish:82781	Chosen by Zach	1986	128.79	20.4	20.44	22.7	27.31	17.14	153.86	B-I2KI 1.25%	08-Apr-2022	31	9-May-2022	4	stomach contents; fat storage in braincase and through body	yes	F	no	no	https://www.morphosource.org/concern/biological_specimens/000S27718	x
Fish	Fish	Fish	Akysidae	Acrochordonichthys rugosus	UF:fish:167005	Chosen by Zach	2006	98.22	14.2	30.68	18.07	26.76	13.74	109.65	B-I2KI 1.25%	08-Apr-2022	25	03-May-2022	4		yes	F	no	no	https://www.morphosource.org/concern/biological_specimens/000S46869?locale=en	x
Fish	Fish	Fish	Balitoridae	Balitoria brucei	UF:fish:172550	Chosen by Zach	2007	53.7	1.5	9.58	6.13	9.6	4.68	65.38	B-I2KI 1.25%	08-Apr-2022	4	12-April-2022	4		yes	F	no	no	https://www.morphosource.org/concern/biological_specimens/0000S9395?locale=en	x
Fish	Fish	Fish	Hemipramphidae	Hemiramphus brasiliensis	UF:fish:176333	Chosen by Zach	2007	130	3.3	6.03	10.7	6.67	10.08	147.93	B-I2KI 1.25%	08-Apr-2022	26	04-May-2022	3		no	M	no	no (some broken tissue)	https://www.morphosource.org/concern/biological_specimens/000S26377	x
Fish	Fish	Fish	Cyprinodontidae	Fundulus heteroclitus	UF:fish:174899	Chosen by Zach	2009	57.55	4.1	9.31	14.45	10.82	10.83	69.43	B-I2KI 1.25%	08-Apr-2022	48	26-May 2022	4		yes	F	no	no	https://www.morphosource.org/concern/biological_specimens/000S13246?locale=en	x
Fish	Fish	Fish	Polyodontidae	Polyodon spathula	VIMS:42992	Chosen by Zach	2011	103.88	6.1	9.97	13.93	11.27	10.79	132	B-I2KI 1.25%	08-Apr-2022	48	26-May 2022	4	sand in gut	no	?(juv)	no	no	https://www.morphosource.org/concern/biological_specimens/000595592	x
Fish	Fish	Fish	Cyprinodontidae	Jordanella floridae	UF:fish:236678 (oVert 00921)	Chosen by Zach	2014	54.57	5.7	10.89	22.84	10.22	15.25	64.03	B-I2KI 1.25%	08-Apr-2022	48	26-May 2022	3	A LOT of fat storage	yes	F	yes	no	https://www.morphosource.org/concern/biological_specimens/000S26535?locale=en	x
Fish	Fish	Fish	Chilodontidae	Caenotropus labryrinthicus	UF:fish:189290	Chosen by Zach	2014	114.48	36	20.72	33.23	19.47	23.84	133.7	B-I2KI 1.25%	08-Apr-2022	158	13-Sep-2022	4	A LOT of fat storage	no	M	yes	no	https://www.morphosource.org/concern/biological_specimens/000S44435	x
Fish	Fish	Fish	Auchenipteridae	Trachelyichthys decaradiatus	UF:fish:189530	Chosen by Zach	2015	55.8	3.5	9.8	14.33	13.73	11.45	63.36	B-I2KI 1.25%	08-Apr-2022	48	26-May 2022	4	raw projections on DIL		M	no	no	https://www.morphosource.org/concern/biological_specimens/000S27721	x
Fish	Fish	Fish	Catostomidae	Carpiodes cyprinus	UF:fish:238188	Chosen by Zach	2015	123.75	37	18.87	40.67	20.14	23.88	151.77	B-I2KI 1.25%	08-Apr-2022	140	26-Aug-2022	4	gut full of sand	no	F	no	no	https://www.morphosource.org/concern/biological_specimens/0000S9333	find
Fish	Fish	Fish	Hemiodontidae	Hemiodus unimaculatus	UF:fish:189702	Chosen by Zach	2015	149.99	49.7	17.99	33.85	19.31	20.14	177.88	B-I2KI 1.25%	08-Apr-2022	186	11-Oct-2022	3	fat storage in head; damage from plastic tag attached	no	F	no	no	https://www.morphosource.org/concern/biological_specimens/000S44194?locale=en	x
Fish	Fish	Fish	Cepolidae	Acanthocepola krusensternii	UF:fish:238554	Chosen by Zach	2015	238	50.6	13.62	31.67	16.45	25.91		B-I2KI 1.25%	08-Apr-2022	95	12-July-2022	1	really bad tissue damage (everthing looksshredded); lots of fat storaage through whole body	no	?	no	no	https://www.morphosource.org/concern/biological_specimens/000S26371	x
Fish	Fish	Fish	ANabantidae	Anabus testudines	UF:fish:191422	Chosen by Zach	2017	105.7	34.6	19.66	30.66	22.72	24.14	122.52	B-I2KI 1.25%	08-Apr-2022	186	11-Oct-2022	4	lots of fat storage (including between scales); understained	no	F	yes	no	https://www.morphosource.org/concern/biological_specimens/000S13359?locale=en	x
Fish	Fish	Fish	Percidae	Etheostoma sagitta	UF:fish:22214	Chosen by Zach	1976	66.09	4	8.43	12.18	10.16	10.45	74.45	B-I2KI 1.25%	18-May-2022	6	24-May-2022	4	lots of fat storage	no	M	no	no	https://www.morphosource.org/concern/biological_specimens/000444630?locale=en	x
Fish	Fish	Fish	Aracanidae	Capropygia unistriata	ANSP:114115	Chosen by Zach	1959	79.75	44	33.37	55.48	23.3	44.81	14.86	B-I2KI 1.25%	19-Aug-2022	53	11-Oct-2022	2	heavy dissection, some organs removed?; slight understaining on non-dissected side	no	M	yes	yes	https://www.morphosource.org/concern/biological_specimens/000422693	x
Fish	Fish	Fish	Retropinnidae	Retropinna retropinna	VIMS:07637	Chosen by Zach	1960	62.79	2.2	5.54	9.83	6.13	7.72	9.12	B-I2KI 1.25%	19-Aug-2022	11	30-Aug-2022	3		small developing eggs	F	no	no	https://www.morphosource.org/concern/biological_specimens/000437132	x
Fish	Fish	Fish	Malapteruridae	Malapterrurus beninensis	YPM-ICH-007944	Chosen by Zach	1970	88.18	14.9	17.99	18.1	19.38	14.22	18.01	B-I2KI 1.25%	19-Aug-2022	18	06-Sep-2022	4	stomach content (some kind of invertebrates, worms?)		M	no	no	https://www.morphosource.org/concern/biological_specimens/000425840	x
Fish	Fish	Fish	Centriscidae	Centriscus scutatus	SIO:70-274	Chosen by Zach	1972	141.08	5.2	5.39	21.99	4.9	17.06		B-I2KI 1.25%	19-Aug-2022	11	30-Aug-2022	4		yes	F	yes	no	https://www.morphosource.org/concern/biological_specimens/000428855	x
Fish	Fish	Fish	Anotopteridae	Anotopterus pharao	VIMS:05314	Chosen by Zach	1978	222	4.2	3.21	6.25	5.67	11.55	9.31	B-I2KI 1.25%	19-Aug-2022	4	23-Aug-2022	2		no	? tissues damaged	no	yes	https://www.morphosource.org/concern/biological_specimens/000594182	x
Fish	Fish	Fish	Labrisomidae	Cryptotrema corallinum	SIO:87-105	Chosen by Zach	1987	96.7	8.9	11.94	16.26	13.33	12.16	15.31	B-I2KI 1.25%	19-Aug-2022	18	6-Sep-2022	4		yes	F	no	no	https://www.morphosource.org/concern/biological_specimens/000590747?locale=en	x
Fish	Fish	Fish	Grammicolepididae	Xenolepidichthys dalgleishi	YPM:ICH:011455	Chosen by Zach	1995	83	16.9	10.37	68.46	11.75	23.73	16.76	B-I2KI 1.25%	19-Aug-2022	18	06-Sep-2022	1	really bad tissue damage	no	?	no	no	https://www.morphosource.org/concern/biological_specimens/000425866	x
Fish	Fish	Fish	Melanotaeniidae	pseudomugil signifer	KU:fish:29884	Chosen by Zach	1996	21.02	0.2	2.93	5.19	3.19	4.47	4.57	B-I2KI 1.25%	19-Aug-2022	4	23-Aug-2022	3		yes	F	no	no	https://www.morphosource.org/concern/biological_specimens/000458810	x
Fish	Fish	Fish	Kuhliidae	Kuhlia rupestris	YPM:ICH:026594	Chosen by Zach	2013	100.97	21.5	14.76	35.05	17.01	23.14	19.96	B-I2KI 1.25%	19-Aug-2022	96	23-Nov-2022	2	lots of fat storage; pieces of tissue removed from inside and outside	no	? removed?	yes	yes	https://www.morphosource.org/concern/biological_specimens/000425848?locale=en	x
Fish	Fish	Fish	Moringuidae	Neoconger mucronatus	YPM:ICH:003936	Chosen by Zach	1937	258	33.7	13.3	13.67	8.71	9.36		B-I2KI 1.25%	24-Aug-2022	76	08-Nov-2022	4		yes	F	no	no	https://www.morphosource.org/concern/biological_specimens/000425882	x
Fish	Fish	Fish	Paralepididae	Lestidium nudum	YPM:ICH:009951	Chosen by Zach	1995	251	16	6.56	17.01	9.67	15.45	13.18	B-I2KI 1.25%	24-Aug-2022	64	27-Oct-2022	4		yes	F	no	no	https://www.morphosource.org/concern/biological_specimens/000425897?locale=en	find
Fish	Fish	Fish	Alepisauridae	Alepisaurus ferox	YPM:ICH:025451	Chosen by Zach	2012	232	17.8	5.11	11.34	14.44	22.78	36.45	B-I2KI 1.25%	24-Aug-2022	13	06-Sep-2022	3	food items in stomach - plant piece and some kind of worm	no	simultaneous hermophrodite	no	no	https://www.morphosource.org/concern/biological_specimens/000425861?locale=en	x
Fish	Fish	Fish	Ostracoberycidae	Ostracoberyx	VIMS:42875	Chosen by Zach	1963	62.48	22	18.04	34.87	28.39	31.8	35.81	B-I2KI 1.25%	30-Oct-2022	65	03-Jan-2023	3	brain bubbles	no	M	yes	no	https://www.morphosource.org/concern/biological_specimens/000574495?locale=en	x
Fish	Fish	Fish	Heterenchelyidae	Pythonichthys sanguineus	UF:fish:222150	Chosen by Zach	1966	248	21.2	9.38	11.5	9.03	10.17		B-I2KI 1.25%	30-Oct-2022	51	20-Dec-2022	3		no	F	no	no but specimen broken open	https://www.morphosource.org/concern/biological_specimens/000S13259?locale=en	x
Fish	Fish	Fish	Diretmidae	Diretmoides pauciradiatus	UF:fish:233380	Chosen by Zach	1969	94.72	27.1	12.43	53.26	14.49	42.7		B-I2KI 1.25%	30-Oct-2022	65	03-Jan-2023	4	fish and parasites in stomach; parasites in body cavity	no	F	no	no	https://www.morphosource.org/concern/biological_specimens/000530219?locale=en	x
Fish	Fish	Fish	Halosauridae	Halosaurus ovenii	UF:fish:39084	Chosen by Zach	1970	181	38.1	18.17	22.01	19.34	16.22	194	B-I2KI 1.25%	30-Oct-2022	86	24-Jan-2023	2		yes	F	no	no	https://www.morphosource.org/concern/biological_specimens/000S44494?locale=en	find
Fish	Fish	Fish	Clupeidae	Clupea harengus	UF:fish:184063	Chosen by Zach	1971	102.71	28.2	13.5	29.76	13.41	23.52	62.44	B-I2KI 1.25%	30-Oct-2022	107	14-Feb-2023	4	fat storage in braincase (bright) and throughout body	no	M	no	no	https://www.morphosource.org/concern/biological_specimens/000S23896?locale=en	x
Fish	Fish	Fish	Chaunacidae	Chaunax pictus	UF:fish:138560	Chosen by Zach	1973	82.17	79	47.44	39.87	40.06	32.64	73.3	B-I2KI 1.25%	30-Oct-2022	156	4-April-2023	3	prey in gut; crystallization in mouth	no	F	no	no	https://www.morphosource.org/concern/biological_specimens/000S13303	x
Fish	Fish	Fish	Curimatidae	Curimata cyprinoides	UF:fish:32308	Chosen by Zach	1981	85.72	53.3	23.19	48.41	25.04	29.39	51.53	B-I2KI 1.25%	30-Oct-2022	220	7-June-2023	4	understained; some crystals on surface	yes	F	yes	no	https://www.morphosource.org/concern/biological_specimens/000S44210?locale=en	x
Fish	Fish	Fish	Platycephalidae	Kumococius rodericensis	VIMS:42875	Chosen by Zach	1982	128.97	19.6	25.75	12.89	24.55	11.1	20.08	B-I2KI 1.25%	30-Oct-2022	72	10-Jan-2023	4	fish in stomach	no	M	no	no	https://www.morphosource.org/concern/biological_specimens/000533241?locale=en	x
Fish	Fish	Fish	Erythrinidae	Hoplerythrinus unitaeniatus	UF:fish:80367	Chosen by Zach	1984	97.28	50.5	24.01	30.52	26	27.72	57.65	B-I2KI 1.25%	30-Oct-2022	254	11-July-2023	4	has lung tissue; parasites in body cavity	no	M	yes	no	https://www.morphosource.org/concern/biological_specimens/000S44196	x
Fish	Fish	Fish	Gobiesocidae	Haplocyclix littoreus	UF:fish:80190	Chosen by Zach	1989	63.57	18.8	19.89	21.24	26.2	14.05	59.91	B-I2KI 1.25%	30-Oct-2022	65	03-Jan-2023	4	shell and invertebrates in stomach (shrimp/crab?)	yes	F	no	no	https://www.morphosource.org/concern/biological_specimens/000S13218?locale=en	x
Fish	Fish	Fish	Gadidae	Boreogadus saida	UF:fish:166659	Chosen by Zach	1990	84.75	33	21.51	24.23	22.29	28.35		B-I2KI 1.25%	30-Oct-2022	79	17-Jan-2023	3	some damage to muscle tissue on dorsal side; stomach contents (inverts?)	no	F	no	no	https://www.morphosource.org/concern/biological_specimens/000S24174?locale=en	x
Fish	Fish	Fish	Bathylagidae	Bathylagus milleri	UF:fish:166789	Chosen by Zach	1991	109.97	34.8	11.89	36.82	19.59	29.98	63.29	B-I2KI 1.25%	30-Oct-2022	72	10-Jan-2023	2	stomach contents; fat stored in body/head/braincase	yes	F	no	no	https://www.morphosource.org/concern/biological_specimens/000S24444?locale=en	x
Fish	Fish	Fish	Etmopteridae	Etmopterus bullisi	UF:fish:108504	Chosen by Zach	1997	182	80.8	31.3	33.22	33.71	22.43	125.75	B-I2KI 1.25%	30-Oct-2022	135	14-Mar-2023	4	squid in stomach	no	F	no	no	https://www.morphosource.org/concern/biological_specimens/000533018?locale=en	x
Fish	Fish	Fish	Derichthyidae	Derichthys serpentinus	YPM:ICH:025478	Chosen by Zach	2012	195	56.1	17.07	2113	11.59	11.41	171	B-I2KI 1.25%	30-Oct-2022	128	7-Mar-2023	2		yes	F	no	no	https://www.morphosource.org/concern/biological_specimens/000425862?locale=en	x
Fish	Fish	Fish	Engraulidae	Pterengraulis atherinoides	UF:fish:189971	Chosen by Zach	2015	172	44.3	13.17	35.28	14.57	27.11	32.82	B-I2KI 1.25%	30-Oct-2022	128	07-Mar-2023	3	some fat storage; parasites in stomach	no	M	no	no	https://www.morphosource.org/concern/biological_specimens/000S23961?locale=en	x
Fish	Fish	Fish	Lepidosirenidae	Protopterus annectens	YPM:ICH:024741	Chosen by Zach		109.52	26.5	14.6	17.5	17.65	16.84	113.07	B-I2KI 1.25%	30-Oct-2022	86	24-Jan-2023	2	muscle tissues very damaged	no	F	no	no	https://www.morphosource.org/concern/biological_specimens/000S36842?locale=en	x
Fish	Fish	Fish	Ptilichthyidae	Ptilichtys goodei	VIMS:40875	Chosen by Zach	2008	12	0.1	0.95	1.69	1.53	1.75		B-I2KI 1.25%	3-Mar-2022	6	09-Mar-2022	3	raw projection on DIL as 40878		M	no	yes	https://www.morphosource.org/concern/biological_specimens/000423939	x
Mammal	Mammal	Mammals	Tenrecidae	Hemicentetes semispinosus	YPM:MAM:005783	Yale loan from 2018	1963	74.3	25.9	22.9	18.56	15.59	14.12		B-I2KI 1.25%	17-May-2022	14	31-May-2022	4		NA	F	spines	no	https://www.morphosource.org/concern/biological_specimens/000S18505?locale=en	x
Mammal	Mammal	Mammals	Zapodidae	Zapus hudsonius:	YPM:MAM:005659	Yale loan from 2022	1976	73.74	24.3	21.84	27.78	15.16	15.57	113	B-I2KI 1.25%	17-May-2022	49	5-July-2022	1		NA	F	no	no	https://www.morphosource.org/concern/biological_specimens/000S18364?locale=en	x
Mammal	Mammal	Mammals	Soricidae	Sorex cinereus cinereus	YPM:MAM:006036	Yale loan from 2024	1985	39.71	4.7	13.39	12.37	8.95	8.29	37.81	B-I2KI 1.25%	17-May-2022	7	24-May-2022	2	nice brain, large patch of body not stained (tissues broken down)	NA	F	no	no	https://www.morphosource.org/concern/biological_specimens/000S18514?locale=en
Mammal	Mammal	Mammals	Sciuridae	Glaucomys volans volans	YPM:MAM:005215	Yale loan from 2025	2003	108.01	65	26.19	21.08	22.38	20.11	99.47	B-I2KI 1.25%	17-May-2022	119	13-Sep-2022	1	all tissues extremely damaged	NA	F	no	yes	https://www.morphosource.org/concern/biological_specimens/000S18371?locale=en	X
Mammal	Mammal	Mammals	Talpidae	Condylura cristata cristata	YPM:MAM:014548	Yale loan from 2026	2003	110.4	86.6	39.68	25.26	19.51	15.89	60.84	B-I2KI 1.25%	17-May-2022	182	15-Nov-2022	4	slightly understained in shoulders	NA	M	no	no	https://www.morphosource.org/concern/biological_specimens/000S18373?locale=en	x
Mammal	Mammal	Mammals	Phyllostomidae	Rhinophylla pumilio	YPM:MAM:014632	Yale loan from 2027	2007	39.4	10.9	17.71	16.03	11.75	10.95		B-I2KI 1.25%	17-May-2022	7	24-May-2022	3		NA	f	no	no	https://www.morphosource.org/concern/biological_specimens/000S18517?locale=en	x
Mammal	Mammal	Mammals	Phyllostomidae	Ametrida centurio	YPM:MAM:015120	Yale loan from 2028	2010	46.43	18.8	26.35	16.67	14.78	12.7		B-I2KI 1.25%	17-May-2022	14	31-May-2022	3	Disease? excess fat storage	NA	F	no	no	https://www.morphosource.org/concern/biological_specimens/000S18519?locale=en	x
Mammal	Mammal	Mammals	Furipteridae	Amorphochilus schnablii	YPM:MAM:005693	Yale loan from 2029		36.92	6.7	17.93	10.87	9.52	8.54		B-I2KI 1.25%	17-May-2022	14	31-May-2022	4	pregnant bat with severed spine	NA	F	no	no but ruptures due to fetus inside	https://www.morphosource.org/concern/biological_specimens/000S18516?locale=en	x
Mammal	Mammal	Mammals	Hipposideridae	Hipposideros speoris:	YPM:MAM:005627	Yale loan from 2030		50.24	11.3	17.33	16.98	13.48	10.9		B-I2KI 1.25%	17-May-2022	49	5-July-2022	4		NA	M	no	no	https://www.morphosource.org/concern/biological_specimens/000S18634?locale=en	x
Mammal	Mammal	Mammals	Mustelidae	Mustela frenata	YPM:MAM:014733	Yale loan from 2031		235	118.9	28.69	28.79	22.41	17.78	89.37	B-I2KI 1.25%	17-May-2022	175	8-Nov-2022	4		NA	M	no	no	https://www.morphosource.org/concern/biological_specimens/000S18369?locale=en	x
Mammal	Mammal	Mammals	Muridae	Mus musculus	YPM:MAM:005792	Yale loan from 2019	1964	54.42	14.3	20.89	13.11	12.7	11.04	28.68	B-I2KI 1.25%	21-June-2022	28	19-July-2022	3		NA	M	no	no	https://www.morphosource.org/concern/biological_specimens/000S18510?locale=en	X
Mammal	Mammal	Mammals	Vespertilionidae	Lasiurus borealis	YPM:MAM:005667	Yale loan from 2023	1981	47.46	13.5	16.68	12.85	12.24	10.27		B-I2KI 1.25%	21-June-2022	28	19-July-2022	3	nice brain, rupture in the gut - invertebrates in gut and body cavity	NA	M	no	no	https://www.morphosource.org/concern/biological_specimens/000S18638?locale=en	x
Mammal	Mammal	Mammals	Muridae	Acomys cahirinus:	YPM:MAM:005794	Yale loan from 2020	1964	83.4	46.3	29.76	29.46	18.09	15.65	107	B-I2KI 1.25%	27-June-2022	113	18-Oct-2022	3		NA	M	yes (tail)	no	https://www.morphosource.org/concern/biological_specimens/000S18508?locale=en	X
Mammal	Mammal	Mammals	Megadermatidae	Cardioderma cor:	YPM:MAM:005622	Yale loan from 2021	1967	62.33	35	33.08	22.96	19.53	16.89		B-I2KI 1.25%	27-June-2022	36	2-Aug-2022	3		NA	M	no	no	https://www.morphosource.org/concern/biological_specimens/000S18364?locale=en	x
Mammal	Mammal	Mammals	Dasyuridae	Dasycercus cristicauda	YPM:MAM:005882	Yale loan from 2032		87.31	53.7	29.36	28.74	25.82	19.58	71.3	B-I2KI 1.25%	27-June-2022	113	18-Oct-2022	4	nice brain	NA	M	no	no	https://www.morphosource.org/concern/biological_specimens/000S18518	x
Mammal	Mammal	Mammals	Sciuridae	Tamias striatus	YPM:MAM:014464	Yale loan from 2033		121.55	106.5	28.68	32.2	23.09	23.5	74.7	B-I2KI 1.25%	27-June-2022	162	06-Dec-2022	3	a little understained	NA	M	no	no	https://www.morphosource.org/concern/biological_specimens/000S18509?locale=en	X
Reptile	Reptile	Lizard	Eublepharidae	Coleonyx elegans	UF:herp:43940	Elegans is Coleonyx type species	1960	80.76	11.1	12.12	11.05	13.51	10.1	63.59	I2KI 1.25%	14-Apr-2021	41	25-May-2021	4		no	M	no	no	https://www.morphosource.org/concern/biological_specimens/000363281?locale=en	X
Reptile	Reptile	Lizard	Dactyloidae	Anolis carolinensis	UF:herp:102367	Many green anoles, found some specimens with dewlaps extended	1972	49.84	4.2	9.18	7.83	8.17	7.34	38.72	I2KI 1.25%	14-Apr-2021	7	21-Apr-2021	4	dewlap extended	no	M	no	no	https://www.morphosource.org/concern/biological_specimens/000361373?locale=en	X
Reptile	Reptile	Lizard	Crotophytidae	Crotaphytus collaris	UF:herp:29333	Many Crotaphytus collaris, picked two nice specimens 29333, 29344 (Kansas 1972)	1972	93.76	40.9	32.98	15.74	25.59	14.18	183	I2KI 1.25%	14-Apr-2021	27	11-May-2021	4	femoral pores bright	no	M	no	no	https://www.morphosource.org/concern/biological_specimens/000456520?locale=en	X
Reptile	Reptile	Lizard	Gerrhosauridae	Gerrhosaurus flavigularis	UF:herp:63112	Gerrhosaurus flavigularis, many specimens of this species, picked the best ones	1981	147.23	97	26.57	23.9	18.61	16.86	324	I2KI 1.25%	14-Apr-2021	69	22-June-2021	4	4 eggs inside	yes	F	yes	no	https://www.morphosource.org/concern/biological_specimens/000364407?locale=en	X
Reptile	Reptile	Lizard	Gekkonidae	Gecko gekko	UF:herp:72672	Many Gecko gekko, picked the best looking one	1988	149.86	85	33.63	17.68	33.1	20.45	141	I2KI 1.25%	14-Apr-2021	41	25-May-2021	2	2 eggs inside	yes	F	no	no	https://www.morphosource.org/concern/biological_specimens/000367936	X
Reptile	Reptile	Lizard	Agamidae	Agama agama	UF:herp:180711	Agama agama, 2 nice specimens in Republic of Congo jar. 180711 and 180712, collected in 2017.	2017	84.43	21.8	24.32	11.79	15.37	9.35	149.87	I2KI 1.25%	14-Apr-2021	20	4-May-2021	4	3 eggs inside	yes	F	no	no	https://www.morphosource.org/concern/biological_specimens/000408477?locale=en	X
Reptile	Reptile	Lizard	Ateuchosauridae	Ateuchosaurus pellopleurus	UF:herp:133891	Only two species, we have Ateuchosaurus pellopleurus. Many specimens from Japan. 4 in good condition. All have cuts in body so will just have to deal with that.		52.05	3	8.76	6.72	5.45	4.49	58.71	I2KI 1.25%	14-Apr-2021	7	21-Apr-2021	4	4 eggs occupying entire body cavity	yes	F	yes	no	https://www.morphosource.org/concern/biological_specimens/000456530?locale=en	X
Reptile	Reptile	Lizard	Carphodactylidae	Phyllurus platurus	UF:herp:126970	2 Phyllurus platurus, not in the best condition. Both have autotomised tails. One has tail tied to the body (126970) so could diceCT body and tail		70.59	10.7	16.22	7.14	16.29	9.88	47.47	I2KI 1.25%	14-Apr-2021	12	26-Apr-2021	3	tail detached, stained separately	no	M	no	no	https://www.morphosource.org/concern/biological_specimens/000362039?locale=en	X
Reptile	Reptile	Lizard	Cordylidae	Ouroborus cataphractus	UF:herp:191433	3 jars with several specimens - Ouroborus cataphractus (4), C. tropidosternum (6), Smaug. warreni (3), no dates listed for specimens, google scholr results - 282 for cataphractus, 103 for tropidosternum, 100 for warreni.		98.2	33.3	28.85	13.11	24.14	12.36	55.79	I2KI 1.25%	14-Apr-2021	20	04-May-2021	4	heavy armour	no	F	yes	no	https://www.morphosource.org/concern/biological_specimens/000359086?locale=en	X
Reptile	Reptile	Lizard	Hoplocercidae	Enyaloides oshaughnessyi	UF:herp:191439	handful of Enyaloides oshuaghnessyi and E. heterolepis	1977	138.59	93	30.83	32.96	27.02	24.46	223	I2KI 1.25%	15-Apr-2021	33	18-May-2021	4		no	M	no	no	https://www.morphosource.org/concern/biological_specimens/000456537?locale=en	X
Reptile	Reptile	Lizard	Diploglossidae	Celestus costatus	UF:herp:59382	Celestus costatus, many specimens from haiti, all collected in the 70's and 60's. Picked two in good condition with no cuts on the body and original	1984	104.9	24.8	17.96	14.75	14.25	12.37	103	I2KI 1.25%	15-Apr-2021	26	11-May-2021	4		no	M	yes	no	https://www.morphosource.org/concern/biological_specimens/000363281?locale=en	X
Reptile	Reptile	Lizard	Corytophanidae	Basiliscus vittatus	UF:herp:166336	Basiliscus vittatus, many Florida specimens, but want non-invasive? Many Honduras specimens, some collected in 2000's. Some dissection on leg, other leg intact	2008	144.05	105	29.54	31.66	23.26	28.07	399	I2KI 1.25%	15-Apr-2021	54	08-Jun-2021	3		no	M	no	no	https://www.morphosource.org/concern/biological_specimens/000456534	X
Reptile	Reptile	Lizard	Varanidae	Varanus prasinus	UF:herp:71411	prasinus and niloticus are 2 Varanids that we have a lof of and are phylogenetically distant. This specimen already skeletal scanned		270	211	33.54	36.48	24.87	20.87	512	I2KI 1.25%	29-Apr-2021	48	16-June-2021	3	parasites in stomach	no	M	no	no	https://www.morphosource.org/concern/biological_specimens/0000S5752?locale=en	X
Reptile	Reptile	Lizard	Xantusiidae	Xantusia vigilis	UF:herp:87280	Type genus and species that we have a lot of	1963	39.39	1.4	5.02	5.55	4.94	3.24	4.3	I2KI 1.25%	4-May-2021	9	13-May 2021	2	bright femoral pores	no	M	no	no	https://www.morphosource.org/concern/biological_specimens/000456525?locale=en	X
Reptile	Reptile	Lizard	Phrynosomatidae	Phrynosoma cornutum	UF:herp:124940	Phrynosoma and Sceloporus: 2 morphologically distinct taxa. Phrynosoma cornutum- well studied and we have a lot of them.	1966	99	63.9	57.18	19.61	20.45	15.65	5.1	I2KI 1.25%	4-May-2021	29	02-Jun-2021	4	stomach contents (ants + beetles) and parasites.	no	F	no	no	https://www.morphosource.org/concern/biological_specimens/000456529	X
Reptile	Reptile	Lizard	Alopoglossidae	Alopoglossus festae	UF:herp:90586	Alopoglossus festae. All specimen collected 1967/1968. 90586 looks in the best condition	1967	52.02	3.1	9.22	6.19	6.99	4.67	87.46	I2KI 1.25%	4-May-2021	9	13-May 2021	1	2 eggs inside	yes	F	no	no	https://www.morphosource.org/concern/biological_specimens/000456527?locale=en	X
Reptile	Reptile	Lizard	Shinisauridae	Shinisaurus crocodilurus	UF:herp:45615	only one spcies - shinisaurus crocylidae. Two from China that have data. In pretty good condition	1978	145	72	23.03	24.57	22.35	20.09	201	I2KI 1.25%	4-May-2021	28	01-Jun-2021	3	hindbrain damaged - in several pieces.	no	M	yes	no	https://www.morphosource.org/concern/biological_specimens/000364321?locale=en	X
Reptile	Reptile	Lizard	Sphenomorphinae	Scincella lateralis	UF:herp:189710	Limbed, not armoured, local in Florida	1981	40	1.8	5.67	3.07	4.13	3.04	70	I2KI 1.25%	4-May-2021	9	13-May 2021	2		no	M	yes	no	https://www.morphosource.org/concern/biological_specimens/000604834	X
Reptile	Reptile	Lizard	Xenosauridae	Xenosaurus platyceps	UF:herp:104135	Of the 2 species we have a selection of. X. platyceps gets the most google scholar hits	1983	150	20.1	26.34	12.9	21.06	11.31	90	I2KI 1.25%	4-May	21	25-May-2021	3	hemipenes everted	no	M	yes	yes	https://www.morphosource.org/concern/biological_specimens/000456528?locale=en	X
Reptile	Reptile	Lizard	Teiidae	Ameiva ameiva	UF:herp:137671		2003	171	175	34.04	27.81	31.51	26.12	29.6	I2KI 1.25%	4-May-2021	85	28-July-2021	4	2 eggs inside	yes	F	no	no	https://www.morphosource.org/concern/biological_specimens/000600647?locale=en	X
Reptile	Reptile	Lizard	Phyllodactylidae	Tarentola mauritanica	UF:herp:165490	Tarentola suggested by Ed, mauritanica is type species	2011	72	14.5	19.5	12.51	19.27	11.28	44	I2KI 1.25%	4-May-2021	21	25-May-2021	1	tissues damaged	no	F	no	no	https://www.morphosource.org/concern/biological_specimens/000604816	X
Reptile	Reptile	Lizard	Gymnophthalmidae	Gymnopthalmus speciosus	UF:herp:188822	Gymnopthalmus speciosus is the species we have the best selection of. Many specimens collected in 2019 that are in really nice condition, most have tail tips cut off but found a couple that still have tails	2019	36.9	1.1	4.87	3.08	4.88	3.1	59.66	I2KI 1.25%	4-May-2021	9	13-May 2021	4	inverted hemipenes	no	M	yes	yes	https://www.morphosource.org/concern/biological_specimens/000604745?locale=en	X
Reptile	Reptile	Lizard	Phrynosomatidae	Sceloporus torquatus	UF:herp:51331	Phrynosoma and Sceloporus: 2 morphologically distinct taxa. Sceloporus is the type species	1981	96	34.9	34.85	14.8	17.48	10.14	7.2	I2KI 1.25%	5-May	27	01-Jun-2021	4	8 baby lizards inside	pregnant	F	no	no	https://www.morphosource.org/concern/biological_specimens/000364340	X
Reptile	Reptile	Lizard	Tropiduridae	Tropidurus torquatus	UF:herp:60944	Type genus and species that we have a lot of	1984	93	30.2	25.84	14.49	15.08	11.46	117	I2KI 1.25%	5-May	27	01-Jun-2021	4	6 eggs inside	yes	F	no	no	https://www.morphosource.org/concern/biological_specimens/000364396?locale=en	X
Reptile	Reptile	Lizard	Polychrotidae	Polychrus marmoratus	UF:herp:65135	Polychrus marmoratus is the most well studied of the species we have	1986	123	35.4	20.38	15.27	19.23	14.02	326	I2KI 1.25%	5-May	21	26-May-2021	3		no	F	no	no	https://www.morphosource.org/concern/biological_specimens/000364416?locale=en	X
Reptile	Reptile	Lizard	Leiocephalidae	Leiocephalus carinatus	UF:herp:188922	Of the Leiocephalus we have the most of, L. carinatus gets the most google scholar hits	2019	150	42.9	26.56	15.76	18.32	14.52	116	I2KI 1.25%	5-May	48	22-June-2021	2	mass/tumor taking up >50% of body cavity	no	M	no	no	https://www.morphosource.org/concern/biological_specimens/000456535	X
Reptile	Reptile	Amphisbaenian	Bipedidae	Bipes biporus	UF:herp:42060	2x B. biporus, both in ok condition only 1x B. canaliculatus.	1969	171	3.94	5.33	4.17	4.53	3.66	17.62	I2KI 1.25%	02-Jun-2021	6	08-Jun-2021	3	2x cloacal pores (one each side of cloaca)	no	F	no	yes	https://www.morphosource.org/concern/biological_specimens/000407483?locale=en	x
Reptile	Reptile	Amphisbaenian	Trogonophidae	Diplometopon zarudnyi	UF:herp:68567	Only one species, jar has several specimens.	1978	98	1.39	3.36	3.58	3.62	3.93	8.9	I2KI 1.25%	02-Jun-2021	6	08-Jun-2021	2	good but one part of body did not take iodine	no	F	no	no	https://www.morphosource.org/concern/biological_specimens/000456523?locale=en	x
Reptile	Reptile	Amphisbaenian	Amphisbaenidae	Amphisbaena manni	UF:herp:66308	A. manni and A. gonvensis both have large jars with many specimens. All collected in the 70's. A. manni look in nice condition.	1975	176	4.07	4.32	4.49	4.29	4.17	15.47	I2KI 1.25%	9-Jun-2021	5	14-Jun-2021	3	7x cloacal pores	no	M	no	no	https://www.morphosource.org/concern/biological_specimens/000603432	x
Reptile	Reptile	Amphisbaenian	Rhineuridae	Rhineura floridana	UF:herp:180435	Many R. floridana specimens, likely the most recent specimens will not be in good condition due to dissection for tissues. Found two specimens from Alachua that look in good condition, collected in 2017.	2017	287	8.93	5.23	5.46	5.38	5.34	16.58	I2KI 1.25%	9-Jun-2021	5	14-Jun-2021	3		no	M	no	no	https://www.morphosource.org/concern/biological_specimens/000426986?locale=en	x
Reptile	Reptile	Lizard	Scincidae	Plestiodon reysnoldsi	UF:herp:14628-1	Limbless skink that we have many of	1960	60	2.2	3.97	3.47	3.32	2.82	6.2	I2KI 1.25%	16-June-2021	6	22-June-2021	3	lost a hindlimb	no	F	no	yes	https://www.morphosource.org/concern/biological_specimens/000604833	X
Reptile	Reptile	Lizard	Anguidae	Ophisaurus attenuatus	UF:herp:84436	LOTS of Ophisaurus attenatus. Many Alachua specimens, all different collections years. Lots of road kill? but two pretty nice specimens collected in the 90's	1992	126	105	16.59	18.45	13.95	13.54	492	I2KI 1.25%	17-Jun-2021	61	17-Aug-2021	3		no	M	yes	no	https://www.morphosource.org/concern/biological_specimens/000603819	X
Reptile	Reptile	Lizard	Chamaeleonidae	Chamaeleon calyptratus	UF:herp:191369	freshly fixed! and tissue samples	2021	180	114	14.44	57.66	25.34	28.05	190.5	I2KI 1.25%	17-Jun-2021	26	13-July-2021	4		no	M	no	no	https://www.morphosource.org/concern/biological_specimens/000408235?locale=en	X
Reptile	Reptile	Snakes	Natricidae	Rhabdophis tigrinis	UF:herp:24109	Natricidae taxonomy is muddy - Coleman suggests these	1958	481	70.6	11.98	11.92	10.89	8.6	151	I2KI 1.25%	5-July-2021	22	27-July-2021	4	hemipenes everted	no	M	no	no	https://www.morphosource.org/concern/biological_specimens/000591304?locale=en	X
Reptile	Reptile	Snakes	Pareidae	Pareas margaritophorus	UF:herp:69093	only one option with multiple specimens - Pareas margaritophorus	1987	341	18.3	7.98	8.77	7.05	4.93	55	I2KI 1.25%	5-July-2021	14	19-July-2021	2	stomach contents	yes	F	no	no	https://www.morphosource.org/concern/biological_specimens/000S29627?locale=en	X
Reptile	Reptile	Snakes	Natricidae	Thamnophis sirtalis	UF:herp:142746	Natricidae taxonomy is muddy - Coleman suggests these	2005	424	44.1	10.92	14.34	8.59	8.36	121	I2KI 1.25%	5-July-2021	15	20-July-2021	3	lots of cysts	no	M	no	no	https://www.morphosource.org/concern/biological_specimens/000539966?locale=en	X
Reptile	Reptile	Snakes	Tropidophiidae	Tropidophis haetianus	UF:herp:59679	T. haetianus has the best selection		286	55.6	14.5	14.68	9.44	6.76	51	I2KI 1.25%	5-July-2021	15	20-July-2021	3	lots of cysts	no	M	no	no	https://www.morphosource.org/concern/biological_specimens/000372274	X
Reptile	Reptile	Snakes	Anomalepididae	Liotyphlops albirostris	UF:herp:43324	Only 2 species at UF, more of L. albirostris.	1967	180	1.7	2.29	1.98	1.64	1.96	2.88	I2KI 1.25%	12-July-2021	2	14-July-2021	3		maybe?	F	no	no	https://www.morphosource.org/concern/biological_specimens/000493233?locale=en	X
Reptile	Reptile	Snakes	Typhlopidae	Indotyphlops braminus	UF:herp:29433	Many I. braminus. Feeding study, example of maxillary feeding (Coleman)	1970	132	0.9	2.1	1.89	1.96	1.83	3.34	I2KI 1.25%	12-July-2021	2	14-July-2021	3		no	M	yes	no (hole from tag)	https://www.morphosource.org/concern/biological_specimens/000493248?locale=en	X
Reptile	Reptile	Snakes	Boidae	Eryx conicus (male)	UF:herp:66735	E. conicus has good slection at UF and suggested by Coleman, including males and females because of extreme sexual dimorphism.	1986	178	10.2	6.42	7.32	5.97	5.69	12.41	I2KI 1.25%	12-July-2021	7	19-July-2021	4	parasitic cysts	no	M	no	no	https://www.morphosource.org/concern/biological_specimens/000456522?locale=en	X
Reptile	Reptile	Snakes	Leptotyphlopidae/Glauconiidae	Leptotyphlops scuitfrons	UF:herp:187225	type genus is Leptotyphlops, we have a bunch of Leptotyphlops scutifrons, a couple of nice specimens, some have tags tied in very tight. Feeding study, example of mandibular feeding (Coleman).	2016	131	0.9	1.84	1.89	1.37	1.29	10	I2KI 1.25%	12-July-2021	2	14-July-2021	2	missing heart	yes	F	no	yes	https://www.morphosource.org/concern/biological_specimens/000S27961?locale=en	X
Reptile	Reptile	Snakes	Cylindrophiidae	Cylindrophis ruffus	UF:herp:143722	Only one species at UF with multiple specimens	1965	665	225	24.29	20.46	18.81	13.13	13.2	I2KI 1.25%	17-July-2021	39	25-Aug-2021	4	hemipenes inverted	no	M	no	no	https://www.morphosource.org/concern/biological_specimens/000445104?locale=en	X
Reptile	Reptile	Snakes	Boidae	Homalopsis buccata	UF:herp:61845	we have some Homolopsis buccata, one large one and several smaller ones	1985	685	600	33.1	34.6	37.99	18.01	212	I2KI 1.25%	17-July-2021	95	20-Oct-2021	3	head injury, scanned head 28-Sep, body 20-oct	yes	F	no	no	https://www.morphosource.org/concern/biological_specimens/000591306?locale=en	X
Reptile	Gopherus	Turtles_exclude	Testudinidae	Gopherus polyphemus	UF:herp:182476	Choice from tanks - based on size and quality	1953	162.13	346	97.09	47.57	25.51	19.92	119.19	I2KI 1.25%_inj	28-July-2021	67	3-Oct-2021	3		no	F	yes	no	https://www.morphosource.org/concern/biological_specimens/000435662?locale=en	X
Reptile	Reptile	Snakes	Acrochordidae	Acrocordis granulatus	UF:herp:87078	Only 2 species at UF, many A. granulatus. Picked the nicest specimens.	1986	399	50	10.59	16.24	7.87	6.59	55	I2KI 1.25%	28-July-2021	12	09-Aug-2021	3		no	M	no	yes	https://www.morphosource.org/concern/biological_specimens/000407740?locale=en	X
Reptile	Reptile	Snakes	Natricidae	Nerodia sipedon	UF:herp:177819	Natricidae taxonomy is muddy - Coleman suggests these	2016	442	82	14.72	15.83	12.15	9.8	171	I2KI 1.25%	28-July-2021	12	09-Aug-2021	4	hemipenes everted, lots of cysts	no	M	no	yes	https://www.morphosource.org/concern/biological_specimens/000500700?locale=en	X
Reptile	Kinosternon	Turtles_exclude	Kinosternidae	Kinosternon baurii	UF:herp:189479		2019	129.95	212	73.58	42.88	19.16	16.19	96.91	I2KI 1.25%	28-July-2021	349	12-Jul-2022	3		yes	F	yes	no	https://www.morphosource.org/concern/biological_specimens/000456536?locale=en	X
Reptile	Reptile	Snakes	Loxocemidae	Loxocemus bicolor	UF:herp:191596	only one option - Loxocemus bicolor, we have a whole jar but many are not accesssioned. Found two good condition specimens	1970	462	81.5	15.3	15.46	12.6	8.46	54	I2KI 1.25%	10-Aug	22	1-Sep-2021	4		yes	F	no	yes	zip on Duke server, specimen record not yet in iDigBio	X
Reptile	Reptile	Snakes	Boidae	Eryx conicus (female)	UF:herp:49461	E. conicus has good slection at UF and suggested by Coleman, including males and females because of extreme sexual dimorphism.	1976	560	477	39.23	33.49	19.81	13.19	44	I2KI 1.25%	10-Aug-2021	92	10-Nov-2021	2		no	F	no	no	https://www.morphosource.org/concern/biological_specimens/000591305?locale=en	X
Reptile	Reptile	Snakes	Xenopeltidae	Xenopeltis unicolor	UF:herp:191595	Only one species at UF, many specimens	1976	998	913	35.61	31.82	23.75	14.01	92	I2KI 1.25%	10-Aug-2021	329	05-July-2022	2	hemipenes everted, lots of fat deposits	no	M	no	no	https://www.morphosource.org/concern/biological_specimens/000456538?locale=en	X
Reptile	Reptile	Snakes	Pythonidae	Morelia viridis	UF:herp:120539	smaller species of python		977	427	21.06	32.75	21.06	14.13	181	I2KI 1.25%	10-Aug-2021	71	20-Oct-2021	2	lots of fat deposits	no	e	no	no	https://www.morphosource.org/concern/biological_specimens/000408446?locale=en	X
Reptile	Reptile	Snakes	Elapidae	Hydrelaps darwiniensis	AM:R:19014		1962	322	27	9	10	8	7	51	I2KI 1.25%	16-Sep-2021	26	12-Oct-2021	3		no	F	no	yes	https://www.morphosource.org/concern/biological_specimens/000591502?locale=en	X
Reptile	Reptile	Snakes	Elapidae	Hydrelaps darwiniensis	AM:R:54951		1975	430	32	11	11	8	7	50	I2KI 1.25%	16-Sep-2021	26	12-Oct-2021	2		no	F	no	yes	https://www.morphosource.org/concern/biological_specimens/000591553?locale=en	X
Reptile	Reptile	Lizard	Dibamidae	Dibamus	CAS:SU:REPT:26872		1962	169	3.3	5	4	4.5	4		I2KI 1.25%	8-Oct-2021	4	12-Oct-2021	4		yes	F	no	no	https://www.morphosource.org/concern/biological_specimens/000390925?locale=en	X
Reptile	Reptile	Lizard	Lacertidae	Lacerta agilis	UF:herp:91747	Lacerta agilis gets by far the most hits on google scholar, and we have many of them. 91747 (luxemburg); 65016 (czechoslovakia)	1966	77	9.5	10.74	11.12	11.88	9.68	115	I2KI 1.25%	8-Oct-2021	11	19-Oct-2021	3	brain deformed	no	M	no	no	https://www.morphosource.org/concern/biological_specimens/000604774	X
Reptile	Crocodilian	Crocodilians	Gavialidae	Gavialus gangeticus	UF:herp:33421	All crocodilians chosen based on size and availability		415	698	69.38	46.6	38.59	25.23	406	B-I2KI 3.75%	02-Dec	153	04-May-2022	2		no	F	yes	no	https://www.morphosource.org/concern/biological_specimens/000456349?locale=en	X
Reptile	Crocodilian	Crocodilians	Crocodylidae	Crocodylus acutus	UF:herp:20561	All crocodilians chosen based on size and availability	1935	225	779	75.79	54.69	53.31	40.46	324	B-I2KI 3.75%	07-Dec-2021	161	17-May-2022	3	small follicles vsisble	yes	F	yes	no	https://www.morphosource.org/concern/biological_specimens/000456340?locale=en	X
Reptile	Crocodilian	Crocodilians	Gavialidae	Tomistoma schlegii	UF:herp:33422	All crocodilians chosen based on size and availability		349	564	58.52	42.06	40.7	31.33	345	B-I2KI 3.75%	07-Dec-2021	155	11-May-2022	3		no	M	yes	no	https://www.morphosource.org/concern/biological_specimens/000456277?locale=en	X
Reptile	Turtle	Turtles	Podocnemididae	Podocnemis unifilis	UF:herp:191763	Good size from species available at UF.	1957	149.81	246	98.7	52.45	21.86	16.96	119.3	B-I2KI 2.5%	24-Jan-2022	64	29-Mar-2022	3		no	F	yes	no	https://www.morphosource.org/concern/biological_specimens/000471472	X
Reptile	Turtle	Turtles	Emydidae	Terrapene carolinensis	UF:herp:181844	most recently collected and correct size	2016	160	570	99.46	66.95	22.93	23.31	132.23	B-I2KI 2.5%	24-Jan-2022	79	13-Apr-2022	3		yes	F	yes	no	https://www.morphosource.org/concern/biological_specimens/000477269	X
Reptile	Turtle	Turtles	Pelomedusidae	Pelomedusa subrufa	UF:herp:85211	Only one species at UF.		154	206	87.44	32.98	23.75	13.11	105.59	B-I2KI 2.5%	25-Jan-2022	64	30-Mar-2022	1	really bad tissue damage, could be freezer damage; sex hard to tell due to tissue degradation	no	M	yes	no	https://www.morphosource.org/concern/biological_specimens/000459473	X
Reptile	Turtle	Turtles	Geoemydidae	Cuora amboinensis	UF:herp:49416			186	507	111.76	54.91	22.54	16.42	149.38	B-I2KI 2.5%	25-Jan-2022	78	13-Apr-2022	3		no	M	yes	no	https://www.morphosource.org/concern/biological_specimens/000471467	X
Reptile	Reptile	Lizard	Leiosauridae	Leiosaurus belli	FMNH:R:6537		1924	73.32	16.3	16.91	14.34	19.11	14.36	60.59	B-I2KI 1.25%	02-Feb-2022	21	23-Feb-2022	3		no	M	no	no	https://www.morphosource.org/concern/biological_specimens/000604796	X
Reptile	Reptile	Snakes	Colubridae	Pseudoxenodon macrops	FMNH 204497			886	171	25.55	13.53	20.94	12.36	160	B-I2KI 1.25%	02-Feb-2022	69	12-Apr-2022	3		no	M	no	yes	https://www.morphosource.org/concern/biological_specimens/000591606	X
Reptile	Reptile	Snakes	Gerrhopilidae	Gerrhopilus occidentalis	FMNH 178534		1958	117	0.8	2.82	2.04	2.06	1.7	4.55	B-I2KI 1.25%	7-Feb-2022	3	10-Feb-2022	4		yes	F	yes	no (hole from tag)	https://www.morphosource.org/concern/biological_specimens/000412856	X
Reptile	Reptile	Snakes	Xenodermatidae	Xenodermus javanicus	FMNH 138678		1962	346	10.3	5.83	7.69	7.12	4.57	202	B-I2KI 1.25%	9-Feb-2022	7	16-Feb-2022	3		no	M	no	yes	https://www.morphosource.org/concern/biological_specimens/000433684?locale=en	X
Reptile	Reptile	Lizard	Lanthanotidae	Lanthanotus borneensis	FMNH:R:134698		1962	158	21.1	18.44	10.64	14.05	8.76	171	B-I2KI 1.25%	9-Feb-2022	34	15-Mar-2022	3	juvenile.	no	F	no	yes	https://www.morphosource.org/concern/biological_specimens/000S10655?locale=en	X
Reptile	Reptile	Lizard	Scincidae, Ristellinae	ristella beddomei	FMNH:R:217811		1982	35.96	1.7	7.81	5.47	6.59	4.87	47.98	B-I2KI 1.25%	9-Feb-2022	6	15-Feb-2022	4		no	M	yes	no	https://www.morphosource.org/concern/biological_specimens/000604867	X
Reptile	Reptile	Amphisbaenian	Blanidae	Blanus cinereus	no FMNH tag 603 spain			141	3.2	5.15	5.31	4.39	3.51	16.32	B-I2KI 1.25%	9-Feb-2022	6	15-Feb-2022	4		yes	F	no	no	https://www.morphosource.org/concern/biological_specimens/000S18795?locale=en	x
Reptile	Reptile	Lizard	Diplodactylidae	Rhacodactylus leachianus	CAS:herp:203066		1992	188	181	43.45	32.16	39.52	30.01	70.84	B-I2KI 1.25%	8-Apr-2022	109	26-July-2022	1		no	F	no	no	https://www.morphosource.org/concern/biological_specimens/000603883	X
Reptile	Reptile	Lizard	Iguanidae	Ctenosaura defensor	UF:herp:41534		1977	118.59	43.8	26.67	24.1	20.49	17.35	83.73	B-I2KI 1.25%	7-Nov-2022	44	21-Dec-2022	2	some organs removed from body cavity	no	M	yes	yes	https://www.morphosource.org/concern/biological_specimens/000S10011?locale=en	X
Reptile	Reptile	Lizard	Gekkonidae	Uroplatus fimbriatus	UF:herp:72880			171	75	30.21	18.02	40.65	19.2	81.87	B-I2KI 1.25%	7-Nov-2022	16	23-Nov-2022	1		no		no		https://www.morphosource.org/concern/biological_specimens/0000S9653?locale=en	X
Reptile	Reptile	Lizard	Agamidae	Draco volans	UF:herp:48909		1976	70.89	5	14.26	6.11	9.53	7.75	112	B-I2KI 1.25%	30-Nov-2022	16	16-Dec-2022	4	3 eggs inside	yes	F	no	no	https://www.morphosource.org/concern/media/000456558?locale=en	X
Reptile	Turtle	Turtles	Dermatemydidae	Dermatamys mawii	UF:herp:101861	juvenile, adults too large for full body scans	1990	138.11	162.2	84.81	163	17.26	15.05	99.98	B-I2KI 2.5%	13-Mar-2023	64	16-May-2023	3	lots of guts contents with hard parts; gut looks inflated	no	F	yes	no	https://www.morphosource.org/concern/biological_specimens/000471468?locale=en	X
Reptile	Turtle	Turtles	Platysternidae	Platysternon megacephalum	UF:herp:191750			279	184.5	87.21	33.8	33.89	26.24	104.32	B-I2KI 2.5%	13-Mar-2023	122	13-Jul-2023	3	head slightly understained - big head muscles.	no	F	yes	no	https://www.morphosource.org/concern/biological_specimens/000574606	X
