# Supplementary material for: The Diffusion Diaries: Diffusible Iodine-Based Contrast-Enhanced Computed Tomography for Vertebrate Natural History Specimens
Source: Integr Org Biol. 2025 Apr 7;7(1):obaf014. doi: 10.1093/iob/obaf014 (PMC12010875; doi:10.1093/iob/obaf014)
Supplement: obaf014_Supplemental_Files [file obaf014_supplemental_files.zip › Supplementary table 2 - scan parameters and iDigBio records.xlsx]

## Sheet: Sheet1
PCA_name	PCA location	institution_code	collection_code	catalog_number	media.part	DICECT	Family	Genus	Species	Voxel_x_spacing	Voxel_y_spacing	Voxel_z_spacing	slice_thickness	media.unit	date_collected	Collector	latitude	longitude	ct.exposure_time	imaging_event.ct.flux_normalization	imaging_event.ct.shading_correction	imaging_event.ct.ie_filter	imaging_event.ct.frame_averaging	imaging_event.ct.projections	imaging_event.ct.voltage	imaging_event.ct.power	imaging_event.ct.amperage	imaging_event.ct.target_material
CM-herps-45976-diceCT	CM-herps-45976-diceCT.pca	CM	herps	45976	diceCT	True	hylodidae	Hylodes	asper	0.02165886	0.02165886	0.02165886	0.02165886	mm	1957-01-27	bokermann, werner c a	-23.88	-46.41	250.097	no	no	0.5Al	3	2014	120	0.0216	180	tungston
CM-herps-68347-dicect	CM-herps-68347-dicect.pca	CM	herps	68347	dicect	True	cycloramphidae	Hylorina	sylvatica	0.0088673	0.0088673	0.0088673	0.0088673	mm	1972-01-17	espinoza, nacson	#N/A	#N/A	200.098	no	no	None	3	2200	80	0.008	100	tungston
FMNH-amphibians and reptiles-212995-diceCT	FMNH-amphibians and reptiles-212995-diceCT.pca	FMNH	Amphibians And Reptiles	212995	diceCT	True	micrixalidae	Micrixalus	fuscus	0.01290408	0.01290408	0.01290408	0.01290408	mm	1980-12-10	r. f. inger	#N/A	#N/A	250.097	no	no	None	3	2200	70	0.0126	180	tungston
FMNH-amphibians and reptiles-218201-diceCT	FMNH-amphibians and reptiles-218201-diceCT.pca	FMNH	Amphibians And Reptiles	218201	diceCT	True	nyctibatrachidae	Nyctibatrachus	major	0.02288867	0.02288867	0.02288867	0.02288867	mm	1982-05-19	robert frederick inger, howard bradley shaffer	#N/A	#N/A	250.097	no	no	None	3	2200	110	0.022	200	tungston
fmnh-amphibians and reptiles-54852-diceCT body	fmnh-amphibians and reptiles-54852-diceCT body.pca	fmnh	amphibians and reptiles	54852	diceCT body	True	caeciliidae	Caecilia	occidentalis	0.02772734	0.02772734	0.02772734	0.02772734	mm	1946-04-27	k. von sneidern	#N/A	#N/A	250.097	no	no	0.5Al	3	2200	100	0.02	200	tungston
fmnh-amphibians and reptiles-54852-diceCT head	fmnh-amphibians and reptiles-54852-diceCT head.pca	fmnh	amphibians and reptiles	54852	diceCT head	True	caeciliidae	Caecilia	occidentalis	0.01206528	0.01206528	0.01206528	0.01206528	mm	1946-04-27	k. von sneidern	#N/A	#N/A	333.096	no	no	0.5Al	3	2200	70	0.0126	180	tungston
MVZ-herp-139026-diceCT body	MVZ-herp-139026-diceCT body.pca	MVZ	herp	MVZ:herp:139026	diceCT body	True	plethodontidae	Aneides	hardii	0.01683874	0.01683874	0.01683874	0.01683874	mm	1974-09-11	collector(s): samuel s. sweet	32.9579887	-105.7122099	200.098	no	no	None	3	1560	60	0.012	200	tungston
MVZ-herp-139026-diceCT head	MVZ-herp-139026-diceCT head.pca	MVZ	herp	MVZ:herp:139026	diceCT head	True	plethodontidae	Aneides	hardii	0.00864815	0.00864815	0.00864815	0.00864815	mm	1974-09-11	collector(s): samuel s. sweet	32.9579887	-105.7122099	333.096	no	no	None	3	2200	50	0.009	180	tungston
MVZ-herp-157974-diceCT head	MVZ-herp-157974-diceCT head.pca	MVZ	herp	MVZ:herp:157974	diceCT head	True	plethodontidae	Aneides	lugubris	0.01690492	0.01690492	0.01690492	0.01690492	mm	1978-04-23	collector(s): kay p. yanev, david b. wake, thomas a. wake	38.2008372	-120.3929797	200.098	no	no	* Al 0.3 mm	3	2200	80	0.016	200	tungston
MVZ-herp-158407-diceCT body	MVZ-herp-158407-diceCT body.pca	MVZ	herp	MVZ:herp:158407	diceCT body	True	plethodontidae	Aneides	lugubris	0.02762077	0.02762077	0.02762077	0.02762077	mm	1980-04-27	collector(s): theodore j. papenfuss, j. robert macey	38.3428979	-120.3961373	200.098	no	no	* Al 0.3 mm	3	1800	100	0.02	200	tungston
MVZ-herp-158407-diceCT head	MVZ-herp-158407-diceCT head.pca	MVZ	herp	MVZ:herp:158407	diceCT head	True	plethodontidae	Aneides	lugubris	0.0179004	0.0179004	0.0179004	0.0179004	mm	1980-04-27	collector(s): theodore j. papenfuss, j. robert macey	38.3428979	-120.3961373	200.098	no	no	* Al 0.3 mm	3	2200	90	0.018	200	tungston
MVZ-herp-220872-diceCT body	MVZ-herp-220872-diceCT body.pca	MVZ	herp	MVZ:herp:220872	diceCT body	True	plethodontidae	Aneides	hardii	0.01725391	0.01725391	0.01725391	0.01725391	mm	1990-07-30	collector(s): nancy l. staub, c. malcolm	32.7883058	-105.7923126	200.098	no	no	None	3	1400	80	0.016	200	tungston
MVZ-herp-220872-diceCT head	MVZ-herp-220872-diceCT head.pca	MVZ	herp	MVZ:herp:220872	diceCT head	True	plethodontidae	Aneides	hardii	0.01150457	0.01150457	0.01150457	0.01150457	mm	1990-07-30	collector(s): nancy l. staub, c. malcolm	32.7883058	-105.7923126	200.098	no	no	None	3	2200	60	0.012	200	tungston
MVZ-herp-84841-diceCT body	MVZ-herp-84841-diceCT body.pca	MVZ	herp	MVZ:herp:84841	diceCT body	True	plethodontidae	Plethodon	elongatus	0.02076	0.02076	0.02076	0.02076	mm	1968-11-10	collector(s): r. bruce bury	41.84333	-123.27132	200.098	no	no	None	3	1200	80	0.016	200	tungston
MVZ-herp-84841-diceCT	MVZ-herp-84841-diceCT.pca	MVZ	herp	MVZ:herp:84841	diceCT	True	plethodontidae	Plethodon	elongatus	0.01166168	0.01166168	0.01166168	0.01166168	mm	1968-11-10	collector(s): r. bruce bury	41.84333	-123.27132	200.098	no	no	None	3	2200	60	0.012	200	tungston
MVZ-herp-84856-diceCT body	MVZ-herp-84856-diceCT body.pca	MVZ	herp	MVZ:herp:84856	diceCT body	True	plethodontidae	Plethodon	elongatus	0.02092485	0.02092485	0.02092485	0.02092485	mm	1968-11-10	collector(s): r. bruce bury	41.84333	-123.27132	200.098	no	no	None	3	1320	80	0.016	200	tungston
MVZ-herp-84856-diceCT head	MVZ-herp-84856-diceCT head.pca	MVZ	herp	MVZ:herp:84856	diceCT head	True	plethodontidae	Plethodon	elongatus	0.01152435	0.01152435	0.01152435	0.01152435	mm	1968-11-10	collector(s): r. bruce bury	41.84333	-123.27132	200.098	no	no	None	3	2200	60	0.012	200	tungston
UF-herp-102402-diceCT body	UF-herp-102402-diceCT body.pca	UF	herp	102402	diceCT body	True	dactyloidae	Anolis	carolinensis	0.04129364	0.04129364	0.04129364	0.04129364	mm	1980-10-18	wood, j.	30.15811	-85.04233	250.097	no	no	* Al 0.3 mm	3	2040	160	0.0368	230	tungston
UF-herp-107196-diceCT	UF-herp-107196-diceCT.pca	UF	herp	107196	diceCT	True	dendrobatidae	Dendrobates	tinctorius	0.02043791	0.02043791	0.02043791	0.02043791	mm	1976-12-14	bolton, a.	#N/A	#N/A	200.098	no	no	None	3	2200	100	0.02	200	tungston
UF-herp-109331-diceCT	UF-herp-109331-diceCT.pca	UF	herp	109331	diceCT	True	hylidae	Agalychnis	lemur	0.00948408	0.00948408	0.00948408	0.00948408	mm	1982-08-23	antonio, fred	#N/A	#N/A	333.096	no	no	None	3	2200	60	0.0096	160	tungston
UF-herp-113207-diceCT	UF-herp-113207-diceCT.pca	UF	herp	113207	diceCT	True	rhacophoridae	Buergeria	japonica	0.01548732	0.01548732	0.01548732	0.01548732	mm	1973-06-09	doty, alan	#N/A	#N/A	200.098	no	no	None	3	2200	80	0.016	200	tungston
UF-herp-137291-diceCT	UF-herp-137291-diceCT.pca	UF	herp	137291	diceCT	True	hylidae	Cruziohyla	calcarifer	0.03433543	0.03433543	0.03433543	0.03433543	mm	2003-05-29	mccranie, james; townsend, josiah; wilson, larry	#N/A	#N/A	200.098	no	no	* Al 0.3 mm	3	2200	100	0.02	200	tungston
UF-herp-144682-diceCT body	UF-herp-144682-diceCT body.pca	UF	herp	144682	diceCT body	True	caeciliidae	Dermophis	mexicanus	0.04109604	0.04109604	0.04109604	0.04109604	mm	2005-07-18		#N/A	#N/A	333.096	no	no	None	3	2200	170	0.0306	180	tungston
UF-herp-144682-diceCT head	UF-herp-144682-diceCT head.pca	UF	herp	144682	diceCT head	True	caeciliidae	Dermophis	mexicanus	0.02280854	0.02280854	0.02280854	0.02280854	mm	2005-07-18		#N/A	#N/A	333.096	no	no	* AL wrap	3	2000	140	0.0224	160	tungston
UF-herp-149302-diceCT body	UF-herp-149302-diceCT body.pca	UF	herp	149302	diceCT body	True	caeciliidae	Typhlonectes	natans	0.03629322	0.03629322	0.03629322	0.03629322	mm			#N/A	#N/A	200.098	no	no	None	3	2000	100	0.025	250	tungston
UF-herp-180845-diceCT	UF-herp-180845-diceCT.pca	UF	herp	180845	diceCT	True	arthroleptidae	Leptopelis	notatus	0.0332141	0.0332141	0.0332141	0.0332141	mm	2017-05-19	jongsma, gregory; bamba-kaya, abraham; tobi, e.	-2.04186	12.17418	200.098	no	no	None	3	2200	100	0.02	200	tungston
UF-herp-186105-diceCT	UF-herp-186105-diceCT.pca	UF	herp	186105	diceCT	True	rhacophoridae	Chiromantis	rufescens	0.02241701	0.02241701	0.02241701	0.02241701	mm	2018-07-07		2.37175	9.8553888	200.098	no	no	* Al 0.3 mm	3	2200	110	0.022	200	tungston
UF-herp-188232-diceCT	UF-herp-188232-diceCT.pca	UF	herp	188232	diceCT	True	Not on IdigBio	Not on IdigBio	Not on IdigBio	0.01484407	0.01484407	0.01484407	0.01484407	mm	Not on IdigBio	Not on IdigBio	Not on IdigBio	Not on IdigBio	200.098	no	no	* Al 0.3 mm	3	2200	80	0.016	200	tungston
UF-herp-190730-diceCT	UF-herp-190730-diceCT.pca	UF	herp	190730	diceCT	True	Not on IdigBio	Not on IdigBio	Not on IdigBio	0.02220339	0.02220339	0.02220339	0.02220339	mm	Not on IdigBio	Not on IdigBio	Not on IdigBio	Not on IdigBio	200.098	no	no	* Al 0.3 mm	3	2200	100	0.02	200	tungston
UF-herp-190881-diceCT	UF-herp-190881-diceCT.pca	UF	herp	190881	diceCT	True	proteidae	Necturus	maculosus	0.03774591	0.03774591	0.03774591	0.03774591	mm			#N/A	#N/A	250.097	no	no	* Cu 0.5 mm	3	2100	160	0.0336	210	tungston
UF-herp-192402-diceCT body	UF-herp-192402-diceCT body.pca	UF	herp	192402	diceCT body	True	Not on IdigBio	Not on IdigBio	Not on IdigBio	0.06217035	0.06217035	0.06217035	0.06217035	mm	Not on IdigBio	Not on IdigBio	Not on IdigBio	Not on IdigBio	333.096	no	no	* Al 0.3 mm	3	2200	160	0.04	250	tungston
UF-herp-192402-diceCT fetus	UF-herp-192402-diceCT fetus.pca	UF	herp	192402	diceCT fetus	True	Not on IdigBio	Not on IdigBio	Not on IdigBio	0.03993188	0.03993188	0.03993188	0.03993188	mm	Not on IdigBio	Not on IdigBio	Not on IdigBio	Not on IdigBio	333.096	no	no	* Cu 0.5 mm	3	2200	160	0.04	250	tungston
UF-herp-192436-diceCT head	UF-herp-192436-diceCT head.pca	UF	herp	192436	diceCT head	True	Not on IdigBio	Not on IdigBio	Not on IdigBio	0.02418985	0.02418985	0.02418985	0.02418985	mm	Not on IdigBio	Not on IdigBio	Not on IdigBio	Not on IdigBio	200.098	no	no	* Al 0.3 mm	3	2200	120	0.024	200	tungston
UF-herp-21290-diceCT	UF-herp-21290-diceCT.pca	UF	herp	21290	diceCT	True	eleutherodactylidae	Eleutherodactylus	coqui	0.01411661	0.01411661	0.01411661	0.01411661	mm	1962-09-03	schwartz, albert; et al.	#N/A	#N/A	200.098	no	no	0.5Al	3	2200	100	0.014	140	tungston
UF-herp-37009-diceCT	UF-herp-37009-diceCT.pca	UF	herp	37009	diceCT	True	dicroglossidae	Occidozyga	laevis	0.01973873	0.01973873	0.01973873	0.01973873	mm	1971-07-07	auffenberg, walter	#N/A	#N/A	200.098	no	no	None	3	2200	100	0.02	200	tungston
UF-herp-62870-diceCT head	UF-herp-62870-diceCT head.pca	UF	herp	62870	diceCT head	True	ichthyophiidae	Uraeotyphlus	oxyurus	0.01498754	0.01498754	0.01498754	0.01498754	mm	1974-09-09	rehmani, f.	#N/A	#N/A	200.098	no	no	0.5Al	3	2200	80	0.016	200	tungston
UF-herp-64704-diceCT	UF-herp-64704-diceCT.pca	UF	herp	64704	diceCT	True	calyptocephalellidae	Calyptocephalella	gayi	0.07472313	0.07472313	0.07472313	0.07472313	mm			#N/A	#N/A	200.098	no	no	0.1Cu	3	2200	120	0.024	200	tungston
UF-herp-64721-diceCT body	UF-herp-64721-diceCT body.pca	UF	herp	64721	diceCT body	True	petropedetidae	Conraua	goliath	0.07357069	0.07357069	0.07357069	0.07357069	mm			#N/A	#N/A	333.096	no	no	* Cu 0.5 mm	3	2200	200	0.04	200	tungston
UF-herp-68338-diceCT	UF-herp-68338-diceCT.pca	UF	herp	68338	diceCT	True	dicroglossidae	Fejervarya	limnocharis	0.02682756	0.02682756	0.02682756	0.02682756	mm	1987-03-17	thompson, fred	#N/A	#N/A	250.097	no	no	0.1Cu	3	2200	120	0.0252	210	tungston
UF-herp-70026-diceCT	UF-herp-70026-diceCT.pca	UF	herp	70026	diceCT	True	hylidae	Pseudis	paradoxa	0.03437397	0.03437397	0.03437397	0.03437397	mm	1986-07-12	tello, jose	#N/A	#N/A	200.098	no	no	* Al 0.3 mm	3	2200	120	0.024	200	tungston
YPM-VZ-YPM HERA 001681-diceCT body	YPM-VZ-YPM HERA 001681-diceCT body.pca	YPM	VZ	YPM HERA 001681	diceCT body	True	caeciliidae	Hypogeophis	rostratus rostratus	0.02264918	0.02264918	0.02264918	0.02264918	mm	1958-02-05	willard d. hartman	-4.6833	55.5	250.097	no	no	0.5Al	3	2200	100	0.02	200	tungston
YPM-VZ-YPM HERA 001703-diceCT	YPM-VZ-YPM HERA 001703-diceCT.pca	YPM	VZ	YPM HERA 001703	diceCT	True	sooglossidae	Sechellophryne	gardineri	0.00825396	0.00825396	0.00825396	0.00825396	mm	1958-01-03	willard d. hartman	-4.6833	55.5	200.098	no	no	0.5Al	3	2200	70	0.0084	120	tungston
YPM-VZ-YPM HERA 004877-diceCT	YPM-VZ-YPM HERA 004877-diceCT.pca	YPM	VZ	YPM HERA 004877	diceCT	True	alytidae	Alytes	obstetricans obstetricans	0.01833172	0.01833172	0.01833172	0.01833172	mm	1929-02-07	kork	51.8167	9.4333	250.097	no	no	0.5Al	3	2200	90	0.018	200	tungston
YPM-VZ-YPM HERA 005002-diceCT	YPM-VZ-YPM HERA 005002-diceCT.pca	YPM	VZ	YPM HERA 005002	diceCT	True	cycloramphidae	Eupsophus	roseus	0.0164861	0.0164861	0.0164861	0.0164861	mm	1968-09-07	juan guzman	-39.8	-73.2333	250.097	no	no	0.5Al	3	2159	80	0.0152	190	tungston
YPM-VZ-YPM HERA 005767-diceCT	YPM-VZ-YPM HERA 005767-diceCT.pca	YPM	VZ	YPM HERA 005767	diceCT	True	megophryidae	Xenophrys	minor	0.01608437	0.01608437	0.01608437	0.01608437	mm	2000-07-30	gregory j. watkins-colwell, yie d. fu	23.432851	117.06513	250.097	no	no	0.5Al	3	2200	80	0.016	200	tungston
YPM-VZ-YPM HERA 012496-DICECT	YPM-VZ-YPM HERA 012496-DICECT.pca	YPM	VZ	YPM HERA 012496	DICECT	True	cycloramphidae	Odontophrynus	americanus	0.0186283	0.0186283	0.0186283	0.0186283	mm	1961-03-27	philip s. humphrey	-30.947685	-59.786956	500.093	no	no	None	3	2000	100	0.02	200	tungston
YPM-VZ-YPM HERA 013009-DICECT	YPM-VZ-YPM HERA 013009-DICECT.pca	YPM	VZ	YPM HERA 013009	DICECT	True	pyxicephalidae	Tomopterna	cryptotis	0.02298675	0.02298675	0.02298675	0.02298675	mm	1956-02-07	walter hoesch	-21.9833	16.9167	500.093	no	no	None	3	2000	100	0.02	200	tungston
AM-R-19014-DICECT body	AM-R-19014-DICECT body.pca	AM	herpetology	R.19014	DICECT body	True	elapidae	Hydrelaps	darwiniensis	0.05454376	0.05454376	0.05454376	0.05454376	mm	1962-08-27	calaby, j	-12.05	134.216	500.093	no	no	None	3	1800	100	0.015	150	tungston
AM-R-19014-DICECT head	AM-R-19014-DICECT head.pca	AM	herpetology	R.19014	DICECT head	True	elapidae	Hydrelaps	darwiniensis	0.01398324	0.01398324	0.01398324	0.01398324	mm	1962-08-27	calaby, j	-12.05	134.216	500.093	no	no	None	3	2200	100	0.015	150	tungston
AM-R-541951-DICECT body	AM-R-541951-DICECT body.pca	AM	herpetology	R.541951	DICECT body	True	Not on IdigBio	Not on IdigBio	Not on IdigBio	0.04815918	0.04815918	0.04815918	0.04815918	mm	Not on IdigBio	Not on IdigBio	Not on IdigBio	Not on IdigBio	200.098	no	no	0.1Cu	3	2200	120	0.024	200	tungston
AM-R-541951-DICECT head	AM-R-541951-DICECT head.pca	AM	herpetology	R.541951	DICECT head	True	Not on IdigBio	Not on IdigBio	Not on IdigBio	0.01866755	0.01866755	0.01866755	0.01866755	mm	Not on IdigBio	Not on IdigBio	Not on IdigBio	Not on IdigBio	500.093	no	no	None	3	2200	100	0.015	150	tungston
CAS-herp-203066-diceCT	CAS-herp-203066-diceCT.pca	CAS	herp	203066	diceCT	True	diplodactylidae	Rhacodactylus	leachianus	0.04193211	0.04193211	0.04193211	0.04193211	mm	1992-02-07		-22.2853972222	167.0158166667	250.097	no	no	* Al 0.3 mm	3	2040	130	0.026	200	tungston
CAS-SUR-26872-DICECT body	CAS-SU-26872-DICECT body.pca	CAS	SUR	26872	DICECT body	True	dibamidae	Dibamus	novaeguineae	0.02419344	0.02419344	0.02419344	0.02419344	mm	1962-04-04	b. gargar et al.	10.3628	123.169	500.093	no	no	None	3	2200	80	0.0144	180	tungston
CAS-SUR-26872-DICECT head	CAS-SU-26872-DICECT head.pca	CAS	SUR	26872	DICECT head	True	dibamidae	Dibamus	novaeguineae	0.0134487	0.0134487	0.0134487	0.0134487	mm	1962-04-04	b. gargar et al.	10.3628	123.169	500.093	no	no	None	3	2200	80	0.0144	180	tungston
FMNH-herp-178534-DICECT body	FMNH-H-178534-DICECT body.pca	FMNH	Amphibians And Reptiles	178534	DICECT body	True	gerrhopilidae	Gerrhopilus	mirus	0.01999806	0.01999806	0.01999806	0.01999806	mm	1958-08-27	e. h. taylor	#N/A	#N/A	200.098	no	no	0.5Al	3	1200	80	0.016	200	tungston
FMNH-herp-178534-DICECT head	FMNH-H-178534-DICECT head.pca	FMNH	Amphibians And Reptiles	178534	DICECT head	True	gerrhopilidae	Gerrhopilus	mirus	0.00516001	0.00516001	0.00516001	0.00516001	mm	1958-08-27	e. h. taylor	#N/A	#N/A	500.093	no	no	0.5Al	3	2200	60	0.0051	85	tungston
FMNH-R-134698-diceCT	FMNH-R-134698-diceCT.pca	FMNH	Amphibians And Reptiles	134698	diceCT	True	lanthanotidae	Lanthanotus	borneensis	0.02850083	0.02850083	0.02850083	0.02850083	mm	1962-11-04		#N/A	#N/A	200.098	no	no	0.5Al	3	1900	100	0.02	200	tungston
FMNH-R-138678-DICECT BODY	FMNH-R-138678-DICECT BODY.pca	FMNH	Amphibians And Reptiles	138678	DICECT BODY	True	xenodermatidae	Xenodermus	javanicus	0.02800608	0.02800608	0.02800608	0.02800608	mm	1962-10-04	robert frederick inger, bernard greenberg, frederic wayne king	#N/A	#N/A	200.098	no	no	None	3	2200	80	0.016	200	tungston
FMNH-R-138678-DICECT HEAD	FMNH-R-138678-DICECT HEAD.pca	FMNH	Amphibians And Reptiles	138678	DICECT HEAD	True	xenodermatidae	Xenodermus	javanicus	0.01578734	0.01578734	0.01578734	0.01578734	mm	1962-10-04	robert frederick inger, bernard greenberg, frederic wayne king	#N/A	#N/A	200.098	no	no	None	3	2200	80	0.016	200	tungston
FMNH-R-204497-diceCT-body	FMNH-R-204497-diceCT-body.pca	FMNH	Amphibians And Reptiles	204497	diceCT	True	colubridae	Pseudoxenodon	macrops	0.07845285	0.07845285	0.07845285	0.07845285	mm		d. burns	#N/A	#N/A	333.096	no	no	None	3	2200	170	0.034	200	tungston
FMNH-R-204497-diceCT-head	FMNH-R-204497-diceCT-head.pca	FMNH	Amphibians And Reptiles	204497	diceCT	True	colubridae	Pseudoxenodon	macrops	0.02831312	0.02831312	0.02831312	0.02831312	mm		d. burns	#N/A	#N/A	250.097	no	no	None	3	2200	110	0.022	200	tungston
FMNH-R-217811-diceCT-body	FMNH-R-217811-diceCT-body.pca	FMNH	Amphibians And Reptiles	217811	diceCT	True	scincidae	Ristella	beddomei	0.016958	0.016958	0.016958	0.016958	mm	1982-05-08	robert frederick inger, howard bradley shaffer	#N/A	#N/A	250.097	no	no	None	3	1400	70	0.014	200	tungston
FMNH-R-217811-diceCT-head	FMNH-R-217811-diceCT-head.pca	FMNH	Amphibians And Reptiles	217811	diceCT	True	scincidae	Ristella	beddomei	0.0098086	0.0098086	0.0098086	0.0098086	mm	1982-05-08	robert frederick inger, howard bradley shaffer	#N/A	#N/A	333.096	no	no	None	3	1400	50	0.01	200	tungston
FMNH-R-603-diceCT body	FMNH-R-603-diceCT body.pca	FMNH	Amphibians And Reptiles	603	diceCT body	True	amphisbaenidae	Blanus	cinereus	0.01416104	0.01416104	0.01416104	0.01416104	mm			#N/A	#N/A	333.096	no	no	None	3	2200	70	0.014	200	tungston
FMNH-R-603-diceCT head	FMNH-R-603-diceCT head.pca	FMNH	Amphibians And Reptiles	603	diceCT head	True	amphisbaenidae	Blanus	cinereus	0.01069242	0.01069242	0.01069242	0.01069242	mm			#N/A	#N/A	333.096	no	no	None	3	2200	50	0.0105	210	tungston
FMNH-R-6537-diceCT	FMNH-R-6537-diceCT.pca	FMNH	Amphibians And Reptiles	6537	diceCT	True	leiosauridae	Leiosaurus	belli	0.02213904	0.02213904	0.02213904	0.02213904	mm	1924-08-27	elmer s. riggs, george f sternberg, john b abbott	#N/A	#N/A	250.097	no	no	0.1Cu	3	1900	90	0.018	200	tungston
UF-herp-133891-DICECT-head	UF-H-133891-DICECT-head.pca	UF	herp	133891	DICECT	True	scincidae	Ateuchosaurus	pellopleurus	0.00972845	0.00972845	0.00972845	0.00972845	mm			#N/A	#N/A	333.096	no	no	0.5Al	3	2000	100	0.01	100	tungston
UF-herp-133891-DICECT	UF-H-133891-DICECT.pca	UF	herp	133891	DICECT	True	scincidae	Ateuchosaurus	pellopleurus	0.02388749	0.02388749	0.02388749	0.02388749	mm			#N/A	#N/A	200.098	no	no	0.5Al	3	1200	100	0.02	200	tungston
UF-herp-188822-DICECT	UF-H-188822-DICECT.pca	UF	herp	188822	DICECT	True	gymnophthalmidae	Gymnophthalmus	speciosus	0.01386951	0.01386951	0.01386951	0.01386951	mm	2019-06-12	nielsen, stuart	16.289137	-86.593985	200.098	no	no	0.5Al	4	1700	80	0.0144	180	tungston
UF-herp-189710-DICECT	UF-H-189710-DICECT.pca	UF	herp	189710	DICECT	True	scincidae	Scincella	lateralis	0.01153961	0.01153961	0.01153961	0.01153961	mm	1981-04-09	white, d.	#N/A	#N/A	333.096	no	no	0.5Al	3	1800	80	0.012	150	tungston
UF-herp-87280-DICECT	UF-H-87280-DICECT.pca	UF	herp	87280	DICECT	True	xantusiidae	Xantusia	vigilis	0.01153961	0.01153961	0.01153961	0.01153961	mm	1963-07-17	kania, h.	36.688487	-116.191219	333.096	no	no	0.5Al	3	1800	80	0.012	150	tungston
UF-herp-90586-DICECT	UF-H-90586-DICECT.pca	UF	herp	90586	DICECT	True	gymnophthalmidae	Alopoglossus	festae	0.02093683	0.02093683	0.02093683	0.02093683	mm	1967-08-02	ober, l.	#N/A	#N/A	200.098	no	no	0.5Al	3	1600	100	0.02	200	tungston
UF-herp-101861-diceCT	UF-herp-101861-diceCT.pca	UF	herp	101861	diceCT	True	dermatemydidae	Dermatemys	mawii	0.04558103	0.04558103	0.04558103	0.04558103	mm		polisar, john	#N/A	#N/A	250.097	no	no	* Al 0.3 mm	3	2400	150	0.03	200	tungston
UF-Herp-102367-DICECT body	UF-Herp-102367-DICECT body.pca	UF	Herp	102367	DICECT body	True	dactyloidae	Anolis	carolinensis	0.02298428	0.02298428	0.02298428	0.02298428	mm	1972-03-17	christman, steven; iverson, john	27.2501	-82.3874	200.098	no	no	0.5Al	3	1200	100	0.02	200	tungston
UF-Herp-102367-DICECT head	UF-Herp-102367-DICECT head.pca	UF	Herp	102367	DICECT head	True	dactyloidae	Anolis	carolinensis	0.01290244	0.01290244	0.01290244	0.01290244	mm	1972-03-17	christman, steven; iverson, john	27.2501	-82.3874	333.096	no	no	0.5Al	3	1800	80	0.0136	170	tungston
uf-herp-104135-dicect	uf-herp-104135-dicect.pca	uf	herp	104135	dicect	True	xenosauridae	Xenosaurus	platyceps	0.0256684	0.0256684	0.0256684	0.0256684	mm	1983-04-03	meylan, peter; iverson, john; magill, ron	#N/A	#N/A	200.098	no	no	0.5Al	3	2160	120	0.024	200	tungston
uf-herp-11258-dicect head	uf-herp-11258-dicect head.pca	uf	herp	11258	dicect head	True	eublepharidae	Coleonyx	elegans elegans	0.02042011	0.02042011	0.02042011	0.02042011	mm	1960-06-30	rossman; fouquette	#N/A	#N/A	200.098	no	no	0.5Al	3	1500	170	0.017	100	tungston
uf-herp-11258-dicect-body	uf-herp-11258-dicect-body.pca	uf	herp	11258	dicect	True	eublepharidae	Coleonyx	elegans elegans	0.03241128	0.03241128	0.03241128	0.03241128	mm	1960-06-30	rossman; fouquette	#N/A	#N/A	200.098	no	no	0.5Al	3	1500	200	0.02	100	tungston
UF-Herp-120539-diceCT body	UF-Herp-120539-diceCT body.pca	UF	Herp	120539	diceCT body	True	pythonidae	Morelia	viridis	0.07993594	0.07993594	0.07993594	0.07993594	mm			#N/A	#N/A	250.097	no	no	0.5Sn	3	2200	210	0.042	200	tungston
UF-herp-120539-diceCT head	UF-herp-120539-diceCT head.pca	UF	herp	120539	diceCT head	True	pythonidae	Morelia	viridis	0.04682756	0.04682756	0.04682756	0.04682756	mm			#N/A	#N/A	250.097	no	no	* Cu 0.5 mm	3	2200	160	0.032	200	tungston
UF-herp-124940-dicect	UF-herp-124940-dicect.pca	UF	herp	124940	dicect	True	phrynosomatidae	Phrynosoma	cornutum	0.03184501	0.03184501	0.03184501	0.03184501	mm	1966-07-02	woodruff, robert	#N/A	#N/A	200.098	no	no	* Cu 0.5	3	2400	140	0.0294	210	tungston
uf-herp-126970_DICECT Body	uf-herp-126970_DICECT Body.pca	uf	herp	126970_DICECT Body	entire specimen	True	Not on IdigBio	Not on IdigBio	Not on IdigBio	0.02549882	0.02549882	0.02549882	0.02549882	mm	Not on IdigBio	Not on IdigBio	Not on IdigBio	Not on IdigBio	200.098	no	no	0.5Al	3	2400	200	0.02	100	tungston
uf-herp-126970-dicect head	uf-herp-126970-dicect head.pca	uf	herp	126970	dicect head	True	carphodactylidae	Phyllurus	platurus	0.02039037	0.02039037	0.02039037	0.02039037	mm		armistead, robert	#N/A	#N/A	200.098	no	no	0.5Al	3	2400	190	0.019	100	tungston
uf-herp-126970-dicect tail	uf-herp-126970-dicect tail.pca	uf	herp	126970	dicect tail	True	carphodactylidae	Phyllurus	platurus	0.02783221	0.02783221	0.02783221	0.02783221	mm		armistead, robert	#N/A	#N/A	200.098	no	no	0.5Al	3	2400	200	0.02	100	tungston
uf-herp-137671-diceCT	uf-herp-137671-diceCT.pca	uf	herp	137671	diceCT	True	teiidae	Ameiva		0.04102628	0.04102628	0.04102628	0.04102628	mm	2003-08-22	krysko, kenneth; enge, kevin	25.614117	-80.471033	250.097	no	no	* Cu 0.5 mm	3	2200	170	0.0391	230	tungston
UF-herp-142746-diceCT body	UF-herp-142746-diceCT body.pca	UF	herp	142746	diceCT body	True	colubridae	Thamnophis	sirtalis	0.03326477	0.03326477	0.03326477	0.03326477	mm	2005-01-03	moler, deanne	29.5069	-82.4146	200.098	no	no	0.5Al	3	2200	120	0.0276	230	tungston
UF-herp-142746-diceCT head	UF-herp-142746-diceCT head.pca	UF	herp	142746	diceCT head	True	colubridae	Thamnophis	sirtalis	0.02061817	0.02061817	0.02061817	0.02061817	mm	2005-01-03	moler, deanne	29.5069	-82.4146	200.098	no	no	0.5Al	3	2200	100	0.02	200	tungston
uf-herp-143722-diceCT body	uf-herp-143722-diceCT body.pca	uf	herp	143722	diceCT body	True	cylindrophiidae	Cylindrophis	ruffus	0.04425642	0.04425642	0.04425642	0.04425642	mm			#N/A	#N/A	250.097	no	no	* Cu 0.5 mm	3	2200	170	0.034	200	tungston
UF-herp-14628-1-diceCT	UF-herp-14628-1-diceCT.pca	UF	herp	14628	1	True	Not on IdigBio	Not on IdigBio	Not on IdigBio	0.0133826	0.0133826	0.0133826	0.0133826	mm	Not on IdigBio	Not on IdigBio	Not on IdigBio	Not on IdigBio	200.098	no	no	0.5Al	3	1200	70	0.0133	190	tungston
uf-herp-165490-dicect	uf-herp-165490-dicect.pca	uf	herp	165490	dicect	True	phyllodactylidae	Tarentola	mauritanica	0.02546541	0.02546541	0.02546541	0.02546541	mm	2011-04-13	cueva, daniel	26.04591	-80.21976	200.098	no	no	0.5Al	3	2040	120	0.024	200	tungston
UF-herp-166336-dicect	UF-herp-166336-dicect.pca	UF	herp	166336	dicect	True	corytophanidae	Basiliscus	vittatus	0.03810228	0.03810228	0.03810228	0.03810228	mm	2008-04-03	ketzler, lorraine	#N/A	#N/A	200.098	no	no	* CU 0.5	3	2400	140	0.0294	210	tungston
UF-herp-177819-diceCT head	UF-herp-177819-diceCT head.pca	UF	herp	177819	diceCT head	True	colubridae	Nerodia	sipedon	0.02538425	0.02538425	0.02538425	0.02538425	mm	2016-05-02	clause, adam	33.96979	-83.7637	200.098	no	no	* Cu 0.5 mm	3	2200	120	0.0264	220	tungston
UF-herp-180435-dicect body	UF-herp-180435-dicect body.pca	UF	herp	180435	dicect body	True	rhineuridae	Rhineura	floridana	0.02112929	0.02112929	0.02112929	0.02112929	mm	2017-09-11	mueller, noah; duke, shaun	29.627524	-82.35862	200.098	no	no	0.5Al	3	2400	110	0.0209	190	tungston
UF-herp-180435-dicect	UF-herp-180435-dicect.pca	UF	herp	180435	dicect	True	rhineuridae	Rhineura	floridana	0.01549721	0.01549721	0.01549721	0.01549721	mm	2017-09-11	mueller, noah; duke, shaun	29.627524	-82.35862	200.098	no	no	0.5Al	3	2280	80	0.0152	190	tungston
UF-herp-180711-diceCT body	UF-herp-180711-diceCT body.pca	UF	herp	180711	diceCT body	True	agamidae	Agama		0.02476006	0.02476006	0.02476006	0.02476006	mm	2017-04-23	jongsma, gregory; ngouala, h.; zassi-boulou, a.	-4.7110278	12.2748611	200.098	no	no	0.5Al	3	2000	100	0.02	200	tungston
uf-herp-180711-dicect head	uf-herp-180711-dicect head.pca	uf	herp	180711	dicect head	True	agamidae	Agama		0.01994395	0.01994395	0.01994395	0.01994395	mm	2017-04-23	jongsma, gregory; ngouala, h.; zassi-boulou, a.	-4.7110278	12.2748611	200.098	no	no	0.5Al	3	2400	200	0.02	100	tungston
UF-herp-181844-diceCT	UF-herp-181844-diceCT.pca	UF	herp	181844	diceCT	True	emydidae	Terrapene	carolina	0.0603919	0.0603919	0.0603919	0.0603919	mm	2016-03-26	garman, barry	30.544388	-87.259768	500.093	no	no	* Cu 0.5 mm	3	2200	170	0.034	200	tungston
UF-herp-182476-diceCT	UF-herp-182476-diceCT.pca	UF	herp	182476	diceCT	True	testudinidae	Gopherus	polyphemus	0.05697735	0.05697735	0.05697735	0.05697735	mm	1953-05-23	telford, sam	27.9653	-81.7729	333.096	no	no	* Cu 0.5 mm	3	2200	200	0.04	200	tungston
UF-Herp-187225-DICECT body	UF-Herp-187225-DICECT body.pca	UF	Herp	187225	DICECT body	True	leptotyphlopidae	Leptotyphlops	scutifrons	0.01523062	0.01523062	0.01523062	0.01523062	mm	2016-06-10	ceriaco, luis; bandeira, suzanna; agarwal, ishan	-13.3721944	18.1839444	200.098	no	no	* Cu 0.1 mm	3	1200	65	0.013	200	tungston
UF-Herp-187225-DICECT head	UF-Herp-187225-DICECT head.pca	UF	Herp	187225	DICECT head	True	leptotyphlopidae	Leptotyphlops	scutifrons	0.00461723	0.00461723	0.00461723	0.00461723	mm	2016-06-10	ceriaco, luis; bandeira, suzanna; agarwal, ishan	-13.3721944	18.1839444	500.093	no	no	* Cu 0.1 mm	3	2201	65	0.00455	70	tungston
UF-herp-188922-diceCT	UF-herp-188922-diceCT.pca	UF	herp	188922	diceCT	True	leiocephalidae	Leiocephalus	carinatus	0.02739168	0.02739168	0.02739168	0.02739168	mm	2019-06-13	claunch, natalie; thomason, savanna; broxton, jazmyn	26.75503	-80.94973	200.098	no	no	0.5Al	3	2400	140	0.0224	160	tungston
UF-herp-189479-diceCT	UF-herp-189479-diceCT.pca	UF	herp	189479	diceCT	True	kinosternidae	Kinosternon	baurii	0.04495126	0.04495126	0.04495126	0.04495126	mm	2019-07-01	du preez, louis	30.167786	-82.670094	200.098	no	no	* Cu 0.5 mm	3	2200	150	0.03	200	tungston
UF-herp-191369-diceCT	UF-herp-191369-diceCT.pca	UF	herp	191369	diceCT	True	Not on IdigBio	Not on IdigBio	Not on IdigBio	0.04136413	0.04136413	0.04136413	0.04136413	mm	Not on IdigBio	Not on IdigBio	Not on IdigBio	Not on IdigBio	250.097	no	no	* Cu 0.5 mm	3	2200	180	0.0396	220	tungston
UF-Herp-191433-DICECT	UF-Herp-191433-DICECT.pca	UF	Herp	191433	DICECT	True	Not on IdigBio	Not on IdigBio	Not on IdigBio	0.02502563	0.02502563	0.02502563	0.02502563	mm	Not on IdigBio	Not on IdigBio	Not on IdigBio	Not on IdigBio	200.098	no	no	0.1Cu	3	2000	100	0.02	200	tungston
UF-herp-191439-diceCT	UF-herp-191439-diceCT.pca	UF	herp	191439	diceCT	True	Not on IdigBio	Not on IdigBio	Not on IdigBio	0.04027265	0.04027265	0.04027265	0.04027265	mm	Not on IdigBio	Not on IdigBio	Not on IdigBio	Not on IdigBio	200.098	no	no	0.1Cu	3	2000	120	0.024	200	tungston
UF-herp-191595-diceCT body	UF-herp-191595-diceCT body.pca	UF	herp	191595	diceCT body	True	Not on IdigBio	Not on IdigBio	Not on IdigBio	0.08232521	0.08232521	0.08232521	0.08232521	mm	Not on IdigBio	Not on IdigBio	Not on IdigBio	Not on IdigBio	333.096	no	no	* Cu 0.5 mm	3	2200	180	0.036	200	tungston
UF-herp-191596-diceCT body	UF-herp-191596-diceCT body.pca	UF	herp	191596	diceCT body	True	Not on IdigBio	Not on IdigBio	Not on IdigBio	0.04066933	0.04066933	0.04066933	0.04066933	mm	Not on IdigBio	Not on IdigBio	Not on IdigBio	Not on IdigBio	250.097	no	no	* Cu 0.5 mm	3	2200	160	0.032	200	tungston
UF-herp-191750-diceCT	UF-herp-191750-diceCT.pca	UF	herp	191750	diceCT	True	Not on IdigBio	Not on IdigBio	Not on IdigBio	0.04900026	0.04900026	0.04900026	0.04900026	mm	Not on IdigBio	Not on IdigBio	Not on IdigBio	Not on IdigBio	250.097	no	no	* Cu 0.5 mm	3	2200	160	0.04	250	tungston
UF-herp-191763-diceCT	UF-herp-191763-diceCT.pca	UF	herp	191763	diceCT	True	Not on IdigBio	Not on IdigBio	Not on IdigBio	0.05546351	0.05546351	0.05546351	0.05546351	mm	Not on IdigBio	Not on IdigBio	Not on IdigBio	Not on IdigBio	333.096	no	no	* Cu 0.5 mm	3	2200	160	0.032	200	tungston
UF-herp-20561-diceCT	UF-herp-20561-diceCT.pca	UF	herp	20561	diceCT	True	crocodylidae	Crocodylus	acutus	0.08205714	0.08205714	0.08205714	0.08205714	mm			#N/A	#N/A	333.096	no	no	* Cu 0.6 mm	3	2200	180	0.045	250	tungston
UF-herp-24109-DICECT body	UF-herp-24109-DICECT body.pca	UF	herp	24109	DICECT body	True	colubridae	Rhabdophis	tigrinus	0.04701899	0.04701899	0.04701899	0.04701899	mm	1958-11-23	telford, sam	#N/A	#N/A	200.098	no	no	None	3	2000	125	0.02375	190	tungston
UF-herp-24109-DICECT-head	UF-herp-24109-DICECT-head.pca	UF	herp	24109	DICECT	True	colubridae	Rhabdophis	tigrinus	0.0214644	0.0214644	0.0214644	0.0214644	mm	1958-11-23	telford, sam	#N/A	#N/A	200.098	no	no	None	3	2000	125	0.02375	190	tungston
uf-herp-29333-diceCT	uf-herp-29333-diceCT.pca	uf	herp	29333	diceCT	True	crotaphytidae	Crotaphytus	collaris	0.02449426	0.02449426	0.02449426	0.02449426	mm	1972-04-30	meylan, peter; iverson, john; christman, steven	#N/A	#N/A	200.098	no	no	0.5Al	3	2280	200	0.02	100	tungston
UF-Herp-29433-DICECT body	UF-Herp-29433-DICECT body.pca	UF	Herp	29433	DICECT body	True	typhlopidae	Ramphotyphlops	indotyphlops braminus	0.01443329	0.01443329	0.01443329	0.01443329	mm		auffenberg, walter	#N/A	#N/A	200.098	no	no	* Cu 0.1 mm	3	1200	65	0.013	200	tungston
UF-Herp-29433-DICECT head	UF-Herp-29433-DICECT head.pca	UF	Herp	29433	DICECT head	True	typhlopidae	Ramphotyphlops	indotyphlops braminus	0.00492551	0.00492551	0.00492551	0.00492551	mm		auffenberg, walter	#N/A	#N/A	500.093	no	no	* Cu 0.1 mm	3	2201	65	0.00455	70	tungston
UF-herp-33421-diceCT	UF-herp-33421-diceCT.pca	UF	herp	33421	diceCT	True	gavialidae	Gavialis	gangeticus	0.11075736	0.11075736	0.11075736	0.11075736	mm			#N/A	#N/A	333.096	no	no	* Cu 0.7 mm	3	2200	190	0.057	300	tungston
UF-herp-33422-diceCT	UF-herp-33422-diceCT.pca	UF	herp	33422	diceCT	True	crocodylidae	Tomistoma	schlegelii	0.06439614	0.06439614	0.06439614	0.06439614	mm			#N/A	#N/A	333.096	no	no	* Cu 0.5 mm	3	1900	170	0.0425	250	tungston
UF-herp-41534-diceCT body	UF-herp-41534-diceCT body.pca	UF	herp	41534	diceCT body	True	iguanidae	Cachryx	defensor	0.03411923	0.03411923	0.03411923	0.03411923	mm		mcinnes, r.	#N/A	#N/A	200.098	no	no	* Al 0.3 mm	3	1920	100	0.02	200	tungston
UF-herp-41534-diceCT head	UF-herp-41534-diceCT head.pca	UF	herp	41534	diceCT head	True	iguanidae	Cachryx	defensor	0.02188905	0.02188905	0.02188905	0.02188905	mm		mcinnes, r.	#N/A	#N/A	200.098	no	no	* Al 0.3 mm	3	2200	100	0.02	200	tungston
UF-herp-42060-dicect body	UF-herp-42060-dicect body.pca	UF	herp	42060	dicect body	True	bipedidae	Bipes	biporus	0.02157124	0.02157124	0.02157124	0.02157124	mm			#N/A	#N/A	200.098	no	no	0.5Al	3	2400	100	0.02	200	tungston
UF-herp-42060-dicect head	UF-herp-42060-dicect head.pca	UF	herp	42060	dicect head	True	bipedidae	Bipes	biporus	0.01414244	0.01414244	0.01414244	0.01414244	mm			#N/A	#N/A	200.098	no	no	0.5Al	3	2400	70	0.014	200	tungston
UF-Herp-43324-DICECT body	UF-Herp-43324-DICECT body.pca	UF	Herp	43324	DICECT body	True	anomalepididae	Liotyphlops	albirostris	0.01291077	0.01291077	0.01291077	0.01291077	mm	1967-11-23	gauld	#N/A	#N/A	200.098	no	no	* Cu 0.1 mm	3	1200	65	0.013	200	tungston
UF-Herp-43324-DICECT head	UF-Herp-43324-DICECT head.pca	UF	Herp	43324	DICECT head	True	anomalepididae	Liotyphlops	albirostris	0.00490051	0.00490051	0.00490051	0.00490051	mm	1967-11-23	gauld	#N/A	#N/A	500.093	no	no	* Cu 0.1 mm	3	2200	70	0.00455	65	tungston
UF-herp-45615-dicect	UF-herp-45615-dicect.pca	UF	herp	45615	dicect	True	shinisauridae	Shinisaurus	crocodilurus	0.0303544	0.0303544	0.0303544	0.0303544	mm		chu-chein, huang	#N/A	#N/A	200.098	no	no	0.5Al	3	2280	130	0.0234	180	tungston
UF-herp-48909-diceCT	UF-herp-48909-diceCT.pca	UF	herp	48909	diceCT	True	agamidae	Draco	volans	0.01818645	0.01818645	0.01818645	0.01818645	mm	1976-06-18	telford, randy	#N/A	#N/A	200.098	no	no	None	3	2000	90	0.018	200	tungston
UF-herp-49416-diceCT	UF-herp-49416-diceCT.pca	UF	herp	49416	diceCT	True	geoemydidae	Cuora	amboinensis	0.06412708	0.06412708	0.06412708	0.06412708	mm		telford, sam	#N/A	#N/A	500.093	no	no	None	3	2200	170	0.034	200	tungston
UF-herp-49461-diceCT body	UF-herp-49461-diceCT body.pca	UF	herp	49461	diceCT body	True	boidae	Eryx	conicus	0.09927468	0.09927468	0.09927468	0.09927468	mm		telford, sam	#N/A	#N/A	500.093	no	no	* Cu 0.5 mm	3	1920	200	0.04	200	tungston
UF-herp-49461-diceCT head	UF-herp-49461-diceCT head.pca	UF	herp	49461	diceCT head	True	boidae	Eryx	conicus	0.04080809	0.04080809	0.04080809	0.04080809	mm		telford, sam	#N/A	#N/A	333.096	no	no	* Cu 0.5 mm	3	2200	200	0.04	200	tungston
uf-herp-51331-dicect	uf-herp-51331-dicect.pca	uf	herp	51331	dicect	True	phrynosomatidae	Sceloporus	torquatus	0.02409608	0.02409608	0.02409608	0.02409608	mm	1981-05-07	iverson, john; et al.	#N/A	#N/A	200.098	no	no	0.1Cu	3	2160	120	0.024	200	tungston
uf-herp-59382-dicect	uf-herp-59382-dicect.pca	uf	herp	59382	dicect	True	anguidae	Celestus	costatus	0.02681683	0.02681683	0.02681683	0.02681683	mm	1984-08-01	cordier, d.	#N/A	#N/A	200.098	no	no	None	3	2280	200	0.02	100	tungston
UF-herp-59679-diceCT body	UF-herp-59679-diceCT body.pca	UF	herp	59679	diceCT body	True	Not on IdigBio	Not on IdigBio	Not on IdigBio	0.03363204	0.03363204	0.03363204	0.03363204	mm	Not on IdigBio	Not on IdigBio	Not on IdigBio	Not on IdigBio	250.097	no	no	0.5Al	3	2200	160	0.0336	210	tungston
UF-herp-59679-diceCT head	UF-herp-59679-diceCT head.pca	UF	herp	59679	diceCT head	True	Not on IdigBio	Not on IdigBio	Not on IdigBio	0.02291933	0.02291933	0.02291933	0.02291933	mm	Not on IdigBio	Not on IdigBio	Not on IdigBio	Not on IdigBio	333.096	no	no	* Cu 0.5 mm	3	1900	140	0.0238	170	tungston
UF-herp-60944-dicect	UF-herp-60944-dicect.pca	UF	herp	60944	dicect	True	tropiduridae	Tropidurus	torquatus	0.02587365	0.02587365	0.02587365	0.02587365	mm	1984-11-08	ludlow, mark	#N/A	#N/A	200.098	no	no	0.5Al	3	2160	160	0.0208	130	tungston
UF-herp-61845-diceCT body	UF-herp-61845-diceCT body.pca	UF	herp	61845	diceCT body	True	homalopsidae	Homalopsis	buccata	0.06900531	0.06900531	0.06900531	0.06900531	mm	1985-09-19	thompson, fred	#N/A	#N/A	250.097	no	no	* Cu 0.5 mm	3	2400	200	0.036	180	tungston
UF-herp-61845-diceCT head	UF-herp-61845-diceCT head.pca	UF	herp	61845	diceCT head	True	homalopsidae	Homalopsis	buccata	0.03586897	0.03586897	0.03586897	0.03586897	mm	1985-09-19	thompson, fred	#N/A	#N/A	250.097	no	no	* Cu 0.5 mm	3	2200	150	0.03	200	tungston
UF-herp-63112-diceCT	UF-herp-63112-diceCT.pca	UF	herp	63112	diceCT	True	anguidae	Gerrhonotus	flavigularis	0.02872925	0.02872925	0.02872925	0.02872925	mm	1981-10-27	telford, sam	#N/A	#N/A	200.098	no	no	0.5Al	3	1800	120	0.0216	180	tungston
uf-herp-65135-dicect	uf-herp-65135-dicect.pca	uf	herp	65135	dicect	True	polychrotidae	Polychrus	marmoratus	0.0318162	0.0318162	0.0318162	0.0318162	mm	1986-03-24	de bruin, j.	#N/A	#N/A	200.098	no	no	0.1Cu	3	2399	150	0.03	200	tungston
UF-herp-66308-dicect	UF-herp-66308-dicect.pca	UF	herp	66308	dicect	True	amphisbaenidae	Amphisbaena	manni	0.01521271	0.01521271	0.01521271	0.01521271	mm	1975-03-27	thompson, fred	#N/A	#N/A	200.098	no	no	0.5Al	3	2340	80	0.0152	190	tungston
UF-herp-66735-diceCT body	UF-herp-66735-diceCT body.pca	UF	herp	66735	diceCT body	True	boidae	Eryx	conicus	0.01759359	0.01759359	0.01759359	0.01759359	mm	1986-08-03	auffenberg, walter	#N/A	#N/A	200.098	no	no	0.5Al	3	2000	90	0.0117	130	tungston
UF-herp-68567-dicect	UF-herp-68567-dicect.pca	UF	herp	68567	dicect	True	trogonophiidae	Diplometopon	zarudnyi	0.02150915	0.02150915	0.02150915	0.02150915	mm		gans, carl	#N/A	#N/A	200.098	no	no	0.5Al	3	1499	100	0.02	200	tungston
UF-herp-69093-diceCT	UF-herp-69093-diceCT.pca	UF	herp	69093	diceCT	True	pareatidae	Pareas	margaritophorus	0.02157937	0.02157937	0.02157937	0.02157937	mm	1987-05-26	thompson, fred	#N/A	#N/A	200.098	no	no	0.5Al	3	2200	100	0.02	200	tungston
UF-Herp-71411-DICECT body	UF-Herp-71411-DICECT body.pca	UF	Herp	71411	DICECT body	True	varanidae	Varanus	prasinus	0.0809551	0.0809551	0.0809551	0.0809551	mm			#N/A	#N/A	250.097	no	no	0.2Cu	5	2200	140	0.0322	230	tungston
UF-herp-71411-DICECT head	UF-herp-71411-DICECT head.pca	UF	herp	71411	DICECT head	True	varanidae	Varanus	prasinus	0.03729146	0.03729146	0.03729146	0.03729146	mm			#N/A	#N/A	200.098	no	no	0.1Cu	3	2400	130	0.0325	250	tungston
uf-herp-72672-dicect	uf-herp-72672-dicect.pca	uf	herp	72672	dicect	True	gekkonidae	Gekko	gecko	0.0326758	0.0326758	0.0326758	0.0326758	mm	1988-04-29	thompson, fred	#N/A	#N/A	200.098	no	no	0.5Al	3	2160	160	0.0288	180	tungston
UF-herp-72880-diceCT	UF-herp-72880-diceCT.pca	UF	herp	72880	diceCT	True	gekkonidae	Uroplatus	fimbriatus	0.04413892	0.04413892	0.04413892	0.04413892	mm			-18.797018	47.317922	200.098	no	no	* Al 0.3 mm	3	2040	120	0.024	200	tungston
UF-herp-84436-diceCT body	UF-herp-84436-diceCT body.pca	UF	herp	84436	diceCT body	True	anguidae	Ophisaurus	attenuatus	0.04899978	0.04899978	0.04899978	0.04899978	mm	1992-06-07	kohler, gunther	29.64635	-82.6065	250.097	no	no	* Cu 0.5 mm	3	2200	150	0.03	200	tungston
UF-herp-84436-diceCT head	UF-herp-84436-diceCT head.pca	UF	herp	84436	diceCT head	True	anguidae	Ophisaurus	attenuatus	0.03166836	0.03166836	0.03166836	0.03166836	mm	1992-06-07	kohler, gunther	29.64635	-82.6065	250.097	no	no	* Cu 0.5 mm	3	2200	150	0.03	200	tungston
UF-herp-85211-diceCT	UF-herp-85211-diceCT.pca	UF	herp	85211	diceCT	True	pelomedusidae	Pelomedusa	subrufa	0.04767937	0.04767937	0.04767937	0.04767937	mm		curtis, r.	#N/A	#N/A	333.096	no	no	* Cu 0.5 mm	3	2200	160	0.032	200	tungston
UF-herp-87078-diceCT body	UF-herp-87078-diceCT body.pca	UF	herp	87078	diceCT body	True	acrochordidae	Acrochordus	granulatus	0.04257676	0.04257676	0.04257676	0.04257676	mm		guillette, l.; lillywhite, h.	#N/A	#N/A	250.097	no	no	* Cu 0.5 mm	3	2200	150	0.03	200	tungston
UF-herp-87078-diceCT head	UF-herp-87078-diceCT head.pca	UF	herp	87078	diceCT head	True	acrochordidae	Acrochordus	granulatus	0.02594711	0.02594711	0.02594711	0.02594711	mm		guillette, l.; lillywhite, h.	#N/A	#N/A	250.097	no	no	* Cu 0.5 mm	3	2200	140	0.0252	180	tungston
UF-herp-91747-diceCT	UF-herp-91747-diceCT.pca	UF	herp	91747	diceCT	True	lacertidae	Lacerta	agilis	0.02275089	0.02275089	0.02275089	0.02275089	mm		pelt, van	#N/A	#N/A	250.097	no	no	* Cu 0.5 mm	3	2099	110	0.022	200	tungston
ANSP-fish-114115-DICECT	ANSP-fish-114115-DICECT.pca	ANSP	fish	114115	DICECT	True	aracanidae	Capropygia	unistriata	0.04668921	0.04668921	0.04668921	0.04668921	mm	1959-12-28	r. j. mckay	-35.107072	117.787963	333.096	no	no	* Al 0.3mm	3	2000	120	0.024	200	tungston
KU-KUI-29884-diceCT	KU-29884-diceCT.pca	KU	KUI	29884	diceCT	True	pseudomugilidae	Pseudomugil	signifer	0.0100672	0.0100672	0.0100672	0.0100672	mm	1996-05-17	ivantsoff, walter	-32.3833	152.4833	250.097	no	no	* Al 0.3 mm	3	1680	60	0.0102	170	tungston
SIO-fish-70_274-diceCT	SIO-fish-70_274-diceCT.pca	SIO	Marine Vertebrates	70-274	diceCT	True	narcinidae	Benthobatis	yangi	0.01722306	0.01722306	0.01722306	0.01722306	mm	1970-06-30	l chen	22.4666667	120.4333333	200.098	no	no	* Al 0.3 mm	3	2000	80	0.016	200	tungston
SIO-fish-70_274-diceCT	SIO-fish-70_274-diceCT.pca	SIO	Marine Vertebrates	70-274	diceCT	True	bythitidae	Cataetyx	cataetyx	0.01722306	0.01722306	0.01722306	0.01722306	mm	1970-06-30	l chen	22.4666667	120.4333333	200.098	no	no	* Al 0.3 mm	3	2000	80	0.016	200	tungston
SIO-fish-70_274-diceCT	SIO-fish-70_274-diceCT.pca	SIO	Marine Vertebrates	70-274	diceCT	True	pegasidae	Pegasus	pegasus natans	0.01722306	0.01722306	0.01722306	0.01722306	mm	1970-06-30	l chen	22.4666667	120.4333333	200.098	no	no	* Al 0.3 mm	3	2000	80	0.016	200	tungston
SIO-fish-70_274-diceCT	SIO-fish-70_274-diceCT.pca	SIO	Marine Vertebrates	70-274	diceCT	True	hoplichthyidae	Hoplichthys	hoplichthys gilberti	0.01722306	0.01722306	0.01722306	0.01722306	mm	1970-06-30	l chen	22.4666667	120.4333333	200.098	no	no	* Al 0.3 mm	3	2000	80	0.016	200	tungston
SIO-fish-70_274-diceCT	SIO-fish-70_274-diceCT.pca	SIO	Marine Vertebrates	70-274	diceCT	True	lophiidae	Lophiodes	lophiodes mutilis	0.01722306	0.01722306	0.01722306	0.01722306	mm	1970-06-30	l chen	22.4666667	120.4333333	200.098	no	no	* Al 0.3 mm	3	2000	80	0.016	200	tungston
SIO-fish-70_274-diceCT	SIO-fish-70_274-diceCT.pca	SIO	Marine Vertebrates	70-274	diceCT	True	cepolidae	Acanthocepola	acanthocepola indica	0.01722306	0.01722306	0.01722306	0.01722306	mm	1970-06-30	l chen	22.4666667	120.4333333	200.098	no	no	* Al 0.3 mm	3	2000	80	0.016	200	tungston
SIO-fish-70_274-diceCT	SIO-fish-70_274-diceCT.pca	SIO	Marine Vertebrates	70-274	diceCT	True	nettastomatidae	Saurenchelys	saurenchelys fierasfer	0.01722306	0.01722306	0.01722306	0.01722306	mm	1970-06-30	l chen	22.4666667	120.4333333	200.098	no	no	* Al 0.3 mm	3	2000	80	0.016	200	tungston
SIO-fish-70_274-diceCT	SIO-fish-70_274-diceCT.pca	SIO	Marine Vertebrates	70-274	diceCT	True	centriscidae	Centriscus	centriscus scutatus	0.01722306	0.01722306	0.01722306	0.01722306	mm	1970-06-30	l chen	22.4666667	120.4333333	200.098	no	no	* Al 0.3 mm	3	2000	80	0.016	200	tungston
SIO-fish-70_274-diceCT	SIO-fish-70_274-diceCT.pca	SIO	Marine Vertebrates	70-274	diceCT	True	blenniidae	Xiphasia	xiphasia setifer	0.01722306	0.01722306	0.01722306	0.01722306	mm	1970-06-30	l chen	22.4666667	120.4333333	200.098	no	no	* Al 0.3 mm	3	2000	80	0.016	200	tungston
SIO-fish-70_274-diceCT	SIO-fish-70_274-diceCT.pca	SIO	Marine Vertebrates	70-274	diceCT	True	narcinidae	Benthobatis	yangi	0.01722306	0.01722306	0.01722306	0.01722306	mm	1970-06-30	l chen	22.4666667	120.4333333	200.098	no	no	* Al 0.3 mm	3	2000	80	0.016	200	tungston
SIO-fish-70_274-diceCT	SIO-fish-70_274-diceCT.pca	SIO	Marine Vertebrates	70-274	diceCT	True	congridae	Gnathophis	gnathophis	0.01722306	0.01722306	0.01722306	0.01722306	mm	1970-06-30	l chen	22.4666667	120.4333333	200.098	no	no	* Al 0.3 mm	3	2000	80	0.016	200	tungston
SIO-fish-87_105-diceCT	SIO-fish-87_105-diceCT.pca	SIO	Marine Vertebrates	87-105	diceCT	True	labrisomidae	Cryptotrema	corallinum	0.01818208	0.01818208	0.01818208	0.01818208	mm		j stevens	33.3833333	-118.4	200.098	no	no	* Al 0.3 mm	3	1560	100	0.02	200	tungston
UF-fish-10219-diceCT	UF-fish-10219-diceCT.pca	UF	fish	10219	diceCT	True	goodeidae	Characodon	lateralis	0.01376909	0.01376909	0.01376909	0.01376909	mm	1929-05-05	turner, c	24.020319	-104.657555	200.098	no	no	None	3	1800	70	0.014	200	tungston
UF-fish-105697-diceCT	UF-fish-105697-diceCT.pca	UF	fish	105697	diceCT	True	achiridae	Apionichthys	achiropsis nattereri	0.01663091	0.01663091	0.01663091	0.01663091	mm		rivas, luis	-3.748056	-73.247222	250.097	no	no	0.5Cu	3	2200	80	0.016	200	tungston
UF-fish-108504-diceCT	UF-fish-108504-diceCT.pca	UF	fish	108504	diceCT	True	etmopteridae	Etmopterus	bullisi	0.04332214	0.04332214	0.04332214	0.04332214	mm	1997-05-04	burgess, george; r/v bellows	24.1806667	-81.5901667	200.098	no	no	* Al 0.3 mm	3	1800	120	0.024	200	tungston
UF-fish-127945-diceCT	UF-fish-127945-diceCT.pca	UF	fish	127945	diceCT	True	carangidae	Caranx	hippos	0.04174586	0.04174586	0.04174586	0.04174586	mm	1953-11-22	howard, j	24.66667	-81.58333	333.096	no	no	* Al 0.3 mm	3	2200	170	0.034	200	tungston
UF-FISH-1298260-DICECTbody	UF-FISH-1298260-DICECTbody.pca	UF	FISH	1298260	DICECTbody	True	Not on IdigBio	Not on IdigBio	Not on IdigBio	0.0583803	0.0583803	0.0583803	0.0583803	mm	Not on IdigBio	Not on IdigBio	Not on IdigBio	Not on IdigBio	200.098	no	no	None	3	1600	120	0.024	200	tungston
UF-FISH-1298260-DICECThead	UF-FISH-1298260-DICECThead.pca	UF	FISH	1298260	DICECThead	True	Not on IdigBio	Not on IdigBio	Not on IdigBio	0.0308684	0.0308684	0.0308684	0.0308684	mm	Not on IdigBio	Not on IdigBio	Not on IdigBio	Not on IdigBio	200.098	no	no	None	3	2000	120	0.024	200	tungston
UF-fish-138560-diceCT	UF-fish-138560-diceCT.pca	UF	fish	138560	diceCT	True	chaunacidae	Chaunax	pictus	0.03174747	0.03174747	0.03174747	0.03174747	mm	1973-03-09	robins; et al.	24.1375	-77.24	200.098	no	no	None	3	2200	120	0.024	200	tungston
UF-fish-148465-diceCT	UF-fish-148465-diceCT.pca	UF	fish	148465	diceCT	True	hypopomidae	Hypopygus	lepturus	0.01399733	0.01399733	0.01399733	0.01399733	mm	2004-01-14	crampton, william; ortega, hernan; reis, roberto	-4.9	-73.6166667	250.097	no	no	None	3	1400	70	0.014	200	tungston
UF-fish-163454-diceCT	UF-fish-163454-diceCT.pca	UF	fish	163454	diceCT	True	coryphaenidae	Coryphaena	hippurus	0.01645443	0.01645443	0.01645443	0.01645443	mm	2006-05-09	snelson, franklin; et al.; r/v bellows	24.3659833	-83.2826167	250.097	no	no	0.5Al	3	1500	80	0.016	200	tungston
UF-fish-165106-diceCT	UF-fish-165106-diceCT.pca	UF	fish	165106	diceCT	True	holocentridae	Plectrypops	retrospinis	0.01839884	0.01839884	0.01839884	0.01839884	mm	2005-10-12	spieler, richard; kilfoyle; freeman; bryan	17.8089167	-64.6199667	200.098	no	no	* Al 0.3 mm	3	2200	100	0.019	190	tungston
UF-fish-165431-diceCT	UF-fish-165431-diceCT.pca	UF	fish	165431	diceCT	True	cetomimidae	Danacetichthys	galathenus	0.01594307	0.01594307	0.01594307	0.01594307	mm	1975-04-17	staiger; horn; lathrop	22.675	-75.42	200.098	no	no	0.5Al	3	1700	70	0.014	200	tungston
UF-fish-166659-diceCT	UF-fish-166659-diceCT.pca	UF	fish	166659	diceCT	True	gadidae	Boreogadus	saida	0.02666509	0.02666509	0.02666509	0.02666509	mm	1990-07-11	raschi, william; r/v alaska	60.322	-172.051	200.098	no	no	* Al 0.3 mm	3	1680	100	0.02	200	tungston
UF-fish-166789-diceCT	UF-fish-166789-diceCT.pca	UF	fish	166789	diceCT	True	bathylagidae	Pseudobathylagus	bathylagus milleri	0.03186525	0.03186525	0.03186525	0.03186525	mm	1991-08-31	raschi, william; r/v miller freeman	54.2066667	-166.3516666	200.098	no	no	* Al 0.3 mm	3	1680	100	0.02	200	tungston
UF-fish-167005-diceCT	UF-fish-167005-diceCT.pca	UF	fish	167005	diceCT	True	akysidae	Acrochordonichthys	rugosus	0.02202743	0.02202743	0.02202743	0.02202743	mm	2006-08-07	page, lawrence; thomson, a; hadiaty, renny; et al.	-3.55045	104.2638833	200.098	no	no	* Al 0.3 mm	3	2100	100	0.02	200	tungston
UF-fish-167060-diceCT	UF-fish-167060-diceCT.pca	UF	fish	167060	diceCT	True	bramidae	Brama		0.02924271	0.02924271	0.02924271	0.02924271	mm	1964-05-10	m/v delaware	38.05	-68.0833333	200.098	no	no	0.1Cu	3	2200	110	0.022	200	tungston
UF-fish-172550-diceCT	UF-fish-172550-diceCT.pca	UF	fish	172550	diceCT	True	balitoridae	Balitora	brucei	0.01387311	0.01387311	0.01387311	0.01387311	mm	2007-12-13	mayden, richard; et al.	25.0108611	90.6476111	200.098	no	no	None	3	1800	70	0.014	200	tungston
UF-fish-172942-diceCT	UF-fish-172942-diceCT.pca	UF	fish	172942	diceCT	True	epigonidae	Sphyraenops	bairdianus	0.00879985	0.00879985	0.00879985	0.00879985	mm	1972-08-05	r/v gilliss	13.95	-69.3666667	333.096	no	no	None	3	1800	60	0.0084	140	tungston
UF-fish-174818-diceCT	UF-fish-174818-diceCT.pca	UF	fish	174818	diceCT	True	gasterosteidae	Gasterosteus	aculeatus	0.01610391	0.01610391	0.01610391	0.01610391	mm	2009-07-07	havird, j; parker, j	44.3314998	-68.1834998	200.098	no	no	0.5Al	3	1900	70	0.014	200	tungston
UF-fish-174899-diceCT	UF-fish-174899-diceCT.pca	UF	fish	174899	diceCT	True	fundulidae	Fundulus	heteroclitus	0.01412243	0.01412243	0.01412243	0.01412243	mm	2009-07-15	havird, j; parker, j	44.4284	-68.3267	250.097	no	no	* Al 0.3 mm	3	1900	70	0.014	200	tungston
UF-fish-175096-diceCT	UF-fish-175096-diceCT.pca	UF	fish	175096	diceCT	True	chlorophthalmidae	Chlorophthalmus	agassizi	0.01645443	0.01645443	0.01645443	0.01645443	mm	2004-10-17	snelson, franklin; et al.; r/v bellows	24.5686111	-83.6577778	250.097	no	no	0.5Al	3	1700	80	0.016	200	tungston
UF-fish-176333-diceCT	UF-fish-176333-diceCT.pca	UF	fish	176333	diceCT	True	hemiramphidae	Hemiramphus	brasiliensis	0.0152915	0.0152915	0.0152915	0.0152915	mm	2007-03-15	burgess, george; et al.; r/v suncoaster	25.17155	-81.5002333	200.098	no	no	* Al 0.3 mm	3	1600	80	0.016	200	tungston
UF-fish-180008-diceCT	UF-fish-180008-diceCT.pca	UF	fish	180008	diceCT	True	ipnopidae	Ipnops	murrayi	0.01763516	0.01763516	0.01763516	0.01763516	mm	1974-11-02	lathrop; lea; smith	23.5983333	-77.1366667	200.098	no	no	0.5Al	3	1500	80	0.016	200	tungston
UF-fish-180968-diceCT	UF-fish-180968-diceCT.pca	UF	fish	180968	diceCT	True	atherinidae	Atherinomorus	stipes	0.01354148	0.01354148	0.01354148	0.01354148	mm	2011-05-28	jelks, howard; smith-vaniz, william	17.7497222	-64.6958333	250.097	no	no	None	3	1700	70	0.014	200	tungston
UF-fish-181014-diceCT	UF-fish-181014-diceCT.pca	UF	fish	181014	diceCT	True	apogonidae	Astrapogon	stellatus	0.01552561	0.01552561	0.01552561	0.01552561	mm	2011-05-30	jelks, howard; smith-vaniz, william	17.7544444	-64.7205556	333.096	no	no	0.1Cu	3	2200	80	0.016	200	tungston
UF-fish-182306-diceCT	UF-fish-182306-diceCT.pca	UF	fish	182306	diceCT	True	kurtidae	Kurtus	indicus	0.02232877	0.02232877	0.02232877	0.02232877	mm	1970-03-19	unknown	7.5	80.5	250.097	no	no	* Al 0.3 mm	3	2200	100	0.02	200	tungston
UF-fish-184063-diceCT	UF-fish-184063-diceCT.pca	UF	fish	184063	diceCT	True	clupeidae	Clupea	harengus	0.02194334	0.02194334	0.02194334	0.02194334	mm	1971-04-24	burgess, george	#N/A	#N/A	200.098	no	no	* Al 0.3 mm	3	1920	100	0.02	200	tungston
UF-fish-185029-diceCT-body	UF-fish-185029-diceCT-body.pca	UF	fish	185029	diceCT	True	aplocheilidae	Aplocheilus	panchax	0.01579125	0.01579125	0.01579125	0.01579125	mm	2012-08-16	lumbantobing, d	0.8582778	100.71425	333.096	no	no	None	3	1800	60	0.0108	180	tungston
UF-fish-185029-diceCT-head	UF-fish-185029-diceCT-head.pca	UF	fish	185029	diceCT	True	aplocheilidae	Aplocheilus	panchax	0.01058322	0.01058322	0.01058322	0.01058322	mm	2012-08-16	lumbantobing, d	0.8582778	100.71425	333.096	no	no	None	3	1500	60	0.0108	180	tungston
UF-fish-185368-diceCT	UF-fish-185368-diceCT.pca	UF	fish	185368	diceCT	True	cobitidae	Cobitis	sinensis	0.01115865	0.01115865	0.01115865	0.01115865	mm	2012-10-05	page, lawrence	24.8989125	121.5495497	250.097	no	no	None	3	1400	50	0.0115	230	tungston
UF-fish-189290-diceCT	UF-fish-189290-diceCT.pca	UF	fish	189290	diceCT	True	chilodontidae	Caenotropus	labyrinthicus	0.02335112	0.02335112	0.02335112	0.02335112	mm	2014-11-28	bogota-gregory, juan; mandrekar; silva	-2.4367778	-54.8946111	200.098	no	no	* Al 0.3 mm	3	1920	120	0.024	200	tungston
UF-fish-189530-diceCT	UF-fish-189530-diceCT.pca	UF	fish	189530	diceCT	True	auchenipteridae	Trachelyichthys	decaradiatus	0.01834919	0.01834919	0.01834919	0.01834919	mm	2015-02-13	bogota-gregory, juan; figueira	-2.3094444	-55.1281111	250.097	no	no	* Al 0.3 mm	3	2200	80	0.016	200	tungston
UF-fish-189702-DICECT	UF-fish-189702-DICECT.pca	UF	fish	189702	DICECT	True	hemiodontidae	Hemiodus	unimaculatus	0.03827746	0.03827746	0.03827746	0.03827746	mm	2015-04-05	bogota-gregory, juan; figueira	-2.3094444	-55.1281111	333.096	no	no	* Al 0.3mm	3	1500	120	0.024	200	tungston
UF-fish-189817-diceCT	UF-fish-189817-diceCT.pca	UF	fish	189817	diceCT	True	anostomidae	Schizodon	fasciatus	0.02854061	0.02854061	0.02854061	0.02854061	mm	2015-05-24	bogota-gregory, juan; oliveira	-2.1860833	-55.0398056	333.096	no	no	0.5Al	3	1700	90	0.018	200	tungston
UF-fish-189971-diceCT	UF-fish-189971-diceCT.pca	UF	fish	189971	diceCT	True	engraulidae	Pterengraulis	atherinoides	0.03073729	0.03073729	0.03073729	0.03073729	mm	2015-07-31	bogota-gregory, juan; oliveira; fontenelle; van nynatten	-2.1914722	-54.85775	200.098	no	no	* Al 0.3 mm	3	1800	120	0.024	200	tungston
UF-fish-191422-DICECT	UF-fish-191422-DICECT.pca	UF	fish	191422	DICECT	True	anabantidae	Anabas	testudineus	0.02711235	0.02711235	0.02711235	0.02711235	mm	2017-01-15	page, lawrence; randall, zachary; thanikkul, tanyarat; boonwun, duangsamorn; seha, katmanee; boyd, david	14.02326	99.528869	333.096	no	no	* Al 0.3mm	3	2000	120	0.024	200	tungston
UF-fish-19611-diceCT-body	UF-fish-19611-diceCT-body.pca	UF	fish	19611	diceCT	True	anablepidae	Oxyzygonectes	dovii	0.02021855	0.02021855	0.02021855	0.02021855	mm	1973-07-02	gilbert, carter; et al.	9.432558	-84.16502	250.097	no	no	None	3	1200	70	0.014	200	tungston
UF-fish-19611-diceCT-head	UF-fish-19611-diceCT-head.pca	UF	fish	19611	diceCT	True	anablepidae	Oxyzygonectes	dovii	0.0138282	0.0138282	0.0138282	0.0138282	mm	1973-07-02	gilbert, carter; et al.	9.432558	-84.16502	250.097	no	no	None	3	1800	70	0.014	200	tungston
UF-fish-208518-diceCT	UF-fish-208518-diceCT.pca	UF	fish	208518	diceCT	True	belonidae	Belone		0.02690278	0.02690278	0.02690278	0.02690278	mm	1960-08-26	starck, w	41.664155	2.80487	200.098	no	no	* Al 0.3 mm	3	2200	100	0.02	200	tungston
UF-fish-211355-diceCT	UF-fish-211355-diceCT.pca	UF	fish	211355	diceCT	True	bythitidae	Stygnobrotula	latebricola	0.01532178	0.01532178	0.01532178	0.01532178	mm	1962-09-30	seaquarium	#N/A	#N/A	250.097	no	no	None	3	2100	70	0.014	200	tungston
UF-fish-221561-diceCT	UF-fish-221561-diceCT.pca	UF	fish	221561	diceCT	True	carapidae	Carapus	acus	0.01649389	0.01649389	0.01649389	0.01649389	mm	1965-05-13	r/v pillsbury	4.05	5.6833333	200.098	no	no	0.5Al	3	1800	80	0.0144	180	tungston
UF-fish-22214-diceCT	UF-fish-22214-diceCT.pca	UF	fish	22214	diceCT	True	percidae	Etheostoma	sagitta	0.0151361	0.0151361	0.0151361	0.0151361	mm	1976-06-30	gilbert, carter	36.6987	-83.426141	200.098	no	no	* Al 0.3 mm	3	1800	80	0.0152	190	tungston
UF-fish-222150-dicect	UF-fish-222150-dicect.pca	UF	fish	222150	dicect	True	heterenchelyidae	Pythonichthys	sanguineus	0.03040348	0.03040348	0.03040348	0.03040348	mm	1966-07-11	r/v pillsbury	8.335	-76.8933333	200.098	no	no	* Al 0.3 mm	3	1920	100	0.02	200	tungston
UF-fish-233380-diceCT	UF-fish-233380-diceCT.pca	UF	fish	233380	diceCT	True	diretmidae	Diretmoides	pauciradiatus	0.03665613	0.03665613	0.03665613	0.03665613	mm	1969-07-18	r/v pillsbury	16.9166667	-62.7166667	200.098	no	no	* Al 0.3 mm	3	2200	100	0.02	200	tungston
UF-fish-236152-diceCT	UF-fish-236152-diceCT.pca	UF	fish	236152	diceCT	True	cobitidae	Syncrossus	beauforti	0.01700283	0.01700283	0.01700283	0.01700283	mm	2014-02-09	malay expedition 2014	5.75145	101.9806667	250.097	no	no	0.5Al	3	2000	90	0.018	200	tungston
UF-fish-236194-diceCT-body	UF-fish-236194-diceCT-body.pca	UF	fish	236194	diceCT	True	amiidae	Amia	calva	0.02771333	0.02771333	0.02771333	0.02771333	mm	2014-05-19	randall, zachary; martin, zachary	29.5999	-82.14468	250.097	no	no	0.1Cu	3	1600	90	0.018	200	tungston
UF-fish-236194-diceCT-head	UF-fish-236194-diceCT-head.pca	UF	fish	236194	diceCT	True	amiidae	Amia	calva	0.01949605	0.01949605	0.01949605	0.01949605	mm	2014-05-19	randall, zachary; martin, zachary	29.5999	-82.14468	250.097	no	no	0.1Cu	3	2200	90	0.018	200	tungston
UF-fish-236678-diceCT	UF-fish-236678-diceCT.pca	UF	fish	236678	diceCT	True	cyprinodontidae	Jordanella	floridae	0.01687672	0.01687672	0.01687672	0.01687672	mm	2014-03-08	schofield, pam	25.676071	-80.275806	250.097	no	no	* Al 0.3 mm	3	1900	80	0.016	200	tungston
UF-fish-238554-diceCT	UF-fish-238554-diceCT.pca	UF	fish	238554	diceCT	True	cepolidae	Acanthocepola	krusensternii	0.03527327	0.03527327	0.03527327	0.03527327	mm	2015-05-20	fao	13.91517	93.53083	200.098	no	no	* Al 0.3 mm	3	1560	120	0.024	200	tungston
UF-fish-242436-diceCT	UF-fish-242436-diceCT.pca	UF	fish	242436	diceCT	True	grammatidae	Lipogramma	anabantoides	0.00879996	0.00879996	0.00879996	0.00879996	mm	1983-11-10	johnson sea-link i; blair, s	26.6083333	-78.8916667	333.096	no	no	None	3	2200	60	0.0084	140	tungston
UF-fish-32308-diceCT	UF-fish-32308-diceCT.pca	UF	fish	32308	diceCT	True	curimatidae	Curimata	cyprinoides	0.03282796	0.03282796	0.03282796	0.03282796	mm	1981-03-23	taphorn, donald; et al.	9.082509	-68.012701	250.097	no	no	* Al 0.3 mm	3	2040	130	0.026	200	tungston
uf-fish-32958-dicect	uf-fish-32958-dicect.pca	uf	fish	32958	dicect	True	adrianichthyidae	Oryzias	latipes	0.0136638	0.0136638	0.0136638	0.0136638	mm			14.65	98.5666666	333.096	no	no	None	3	1800	70	0.014	200	tungston
UF-fish-79362-diceCT-body	UF-fish-79362-diceCT-body.pca	UF	fish	79362	diceCT	True	alestidae	Arnoldichthys	spilopterus	0.01681501	0.01681501	0.01681501	0.01681501	mm	1989-04-14	cooke, barry	#N/A	#N/A	333.096	no	no	None	3	1500	60	0.0108	180	tungston
UF-fish-79362-diceCT-head	UF-fish-79362-diceCT-head.pca	UF	fish	79362	diceCT	True	alestidae	Arnoldichthys	spilopterus	0.01037431	0.01037431	0.01037431	0.01037431	mm	1989-04-14	cooke, barry	#N/A	#N/A	333.096	no	no	None	3	2200	60	0.0108	180	tungston
UF-Fish-79880-DICECT	UF-Fish-79880-DICECT.pca	UF	Fish	79880	DICECT	True	haemulidae	Isacia	conceptionis	0.038555	0.038555	0.038555	0.038555	mm	1989-06-05	defrance, susan	-17.194107	-70.934561	333.096	no	no	* 0.3mm Al	3	1600	110	0.033	300	tungston
UF-fish-80182-diceCT-body	UF-fish-80182-diceCT-body.pca	UF	fish	80182	diceCT	True	plesiopidae	Acanthoclinus	fuscus	0.02212138	0.02212138	0.02212138	0.02212138	mm	1989-12-03	gilbert, carter; et al.	-41.350773	174.766682	250.097	no	no	0.5Cu	3	1400	80	0.016	200	tungston
UF-fish-80190-diceCT_	UF-fish-80190-diceCT_.pca	UF	fish	80190	diceCT_	True	gobiesocidae	Haplocylix	littoreus	0.02552373	0.02552373	0.02552373	0.02552373	mm	1989-12-03	gilbert, carter; et al.	-41.350773	174.766682	200.098	no	no	* Al 0.3 mm	3	1800	100	0.02	200	tungston
UF-fish-80367-diceCT	UF-fish-80367-diceCT.pca	UF	fish	80367	diceCT	True	erythrinidae	Hoplerythrinus	unitaeniatus	0.03294253	0.03294253	0.03294253	0.03294253	mm	1984-04-02	taphorn, donald; et al.	8.6444444	-68.7138889	200.098	no	no	* Al 0.3 mm	3	1560	120	0.024	200	tungston
UF-fish-82781-diceCT	UF-fish-82781-diceCT.pca	UF	fish	82781	diceCT	True	bathydraconidae	Psilodraco	breviceps	0.02327217	0.02327217	0.02327217	0.02327217	mm	1986-12-03	r/v prof. siedlecki	-54.2333333	-38.25	250.097	no	no	* Al 0.3 mm	3	1900	90	0.018	200	tungston
VIMS-VIMS-40878-diceCT	VIMS-40878-diceCT.pca	VIMS	VIMS	40878	diceCT	True	stichaeidae	Anoplarchus	purpurescens	0.02071334	0.02071334	0.02071334	0.02071334	mm	2007-06-02	hilton, eric; huber, sarah	48.512	-123.14	200.098	no	no	* Al 0.3 mm	3	1500	100	0.02	200	tungston
VIMS-VIMS-42875-diceCT	VIMS-42875-diceCT.pca	VIMS	VIMS	42875	diceCT	True	platycephalidae	Kumococius	rodericensis	0.02737583	0.02737583	0.02737583	0.02737583	mm	1963-03-22	sterling; taylor; tyler	7.6	98.333333333	200.098	no	no	* Al 0.3 mm	3	1680	100	0.02	200	tungston
VIMS-VIMS-42878-diceCT	VIMS-42878-diceCT.pca	VIMS	VIMS	42878	diceCT	True	ostracoberycidae	Ostracoberyx	dorygenys	0.02574788	0.02574788	0.02574788	0.02574788	mm	1963-03-24	sterling; taylor; tyler	10.65	96.583333333	200.098	no	no	* Al 0.3 mm	3	2040	100	0.02	200	tungston
VIMS-VIMS-42992-diceCT	VIMS-42992-diceCT.pca	VIMS	VIMS	42992	diceCT	True	polyodontidae	Polyodon	spathula	0.0183492	0.0183492	0.0183492	0.0183492	mm	2011-08-01	langford, will; usfws	42.87215	-97.47662	250.097	no	no	* Al 0.3 mm	3	1600	80	0.016	200	tungston
VIMS-VIMS-5314-diceCT	VIMS-5314-diceCT.pca	VIMS	VIMS	5314	diceCT	True	anotopteridae	Anotopterus	pharao	0.01805324	0.01805324	0.01805324	0.01805324	mm	1978-02-28	musick, john	36.7	-68.135	200.098	no	no	* Al 0.3 mm	3	1560	80	0.016	200	tungston
VIMS-VIMS-7637-diceCT	VIMS-7637-diceCT.pca	VIMS	VIMS	7637	diceCT	True	retropinnidae	Retropinna		0.01343995	0.01343995	0.01343995	0.01343995	mm	1960-03-26	wilson, w.	-41.316666667	174.7	200.098	no	no	None	3	1920	70	0.014	200	tungston
VIMS-VIMS-915-diceCT	VIMS-915-diceCT.pca	VIMS	VIMS	915	diceCT	True	rhinochimaeridae	Harriotta	raleighana	0.02188643	0.02188643	0.02188643	0.02188643	mm	1969-08-15	musick, john	39.453333333	-71.9	200.098	no	no	* Al 0.3 mm	3	2000	100	0.02	200	tungston
YPM-fish-025478-diceCT	YPM-fish-025478-diceCT.pca	YPM	VZ	YPM ICH 025478	diceCT	True	derichthyidae	Derichthys	serpentinus	0.04205923	0.04205923	0.04205923	0.04205923	mm	2012-09-04	r/v pisces, cruise pc-12-05	#N/A	#N/A	200.098	no	no	* 0.3mm aluminium	3	2200	120	0.024	200	tungston
YPM-ICH-003936-diceCT	YPM-ICH-003936-diceCT.pca	YPM	VZ	YPM ICH 003936	diceCT	True	moringuidae	Neoconger	mucronatus	0.02955973	0.02955973	0.02955973	0.02955973	mm	1937-04-10	r/v atlantis 1937, r/v atlantis 1937	29.1167	-88.7167	200.098	no	no	* Al 0.3 mm	3	2200	120	0.024	200	tungston
YPM-ICH-007944-diceCT	YPM-ICH-007944-diceCT.pca	YPM	VZ	YPM ICH 007944	diceCT	True	malapteruridae	Malapterurus	beninensis	0.02076764	0.02076764	0.02076764	0.02076764	mm	1970-11-25	charles d. miller	5.842553	10.069212	200.098	no	no	* Al 0.3 mm	3	1800	100	0.02	200	tungston
YPM-ICH-011455-diceCT	YPM-ICH-011455-diceCT.pca	YPM	VZ	YPM ICH 011455	diceCT	True	grammicolepididae	Xenolepidichthys	dalgleishi	0.03608288	0.03608288	0.03608288	0.03608288	mm	1995-10-09	william i. bomster, f/v patty jo	39.28075	-72.29411	200.098	no	no	0.1Cu	3	2200	140	0.028	200	tungston
YPM-ICH-025451-diceCT	YPM-ICH-025451-diceCT.pca	YPM	VZ	YPM ICH 025451	diceCT	True	alepisauridae	Alepisaurus	ferox	0.02673164	0.02673164	0.02673164	0.02673164	mm	2012-09-02	r/v pisces, cruise pc-12-05	#N/A	#N/A	200.098	no	no	* Al 0.3 mm	3	1440	100	0.02	200	tungston
YPM-ICH-026594.001-diceCT	YPM-ICH-026594.001-diceCT.pca	YPM	VZ	YPM ICH 026594.001	diceCT	True	kuhliidae	Kuhlia	rupestris	0.02748071	0.02748071	0.02748071	0.02748071	mm	2013-08-21	alex dornburg, dan l. warren, teresa l. iglesias	#N/A	#N/A	200.098	no	no	* Al 0.3 mm	3	2040	100	0.02	200	tungston
YPM-MAM-005215-diceCT	YPM-MAM-005215-diceCT.pca	YPM	VZ	YPM MAM 005215	diceCT	True	sciuridae	Glaucomys	volans volans	0.02939717	0.02939717	0.02939717	0.02939717	mm	2003-12-28	james p. fischer		41.91513562	-72.44848424	200.098	no	* Al 0.3 mm	3	1800	120	0.024	200	tungston
YPM-MAM-005622-diceCT	YPM-MAM-005622-diceCT.pca	YPM	VZ	YPM MAM 005622	diceCT	True	megadermatidae	Cardioderma	cor	0.02853225	0.02853225	0.02853225	0.02853225	mm	1967-07-28	david c. smith		-1.8833	36.3	200.098	no	* Al 0.3 mm	3	2200	120	0.024	200	tungston
YPM-MAM-005627-diceCT	YPM-MAM-005627-diceCT.pca	YPM	VZ	YPM MAM 005627	diceCT	True	hipposideridae	Hipposideros	speoris	0.02561525	0.02561525	0.02561525	0.02561525	mm		charles w. bradley		31.2167	121.4167	200.098	no	* Al 0.3 mm	3	2200	120	0.024	200	tungston
YPM-MAM-005659-diceCT	YPM-MAM-005659-diceCT.pca	YPM	VZ	YPM MAM 005659	diceCT	True	dipodidae	Zapus	hudsonius	0.02561528	0.02561528	0.02561528	0.02561528	mm	1976-10-10	s. howard		43.2228	-71.3325	200.098	no	* Al 0.3 mm	3	2200	120	0.024	200	tungston
YPM-MAM-005667-diceCT	YPM-MAM-005667-diceCT.pca	YPM	VZ	YPM MAM 005667	diceCT	True	vespertilionidae	Lasiurus	borealis	0.01810865	0.01810865	0.01810865	0.01810865	mm	1981-07-29	h. musselman		41.4969	-71.3678	200.098	no	0.1Cu	3	2200	90	0.018	200	tungston
YPM-MAM-005693-diceCT	YPM-MAM-005693-diceCT.pca	YPM	VZ	YPM MAM 005693	diceCT	True	furipteridae	Amorphochilus	schnablii	0.02202344	0.02202344	0.02202344	0.02202344	mm		frank h. bradley		-3.7167	-80.7	200.098	no	* Al 0.3 mm	3	2200	100	0.02	200	tungston
YPM-MAM-005783-diceCT	YPM-MAM-005783-diceCT.pca	YPM	VZ	YPM MAM 005783	diceCT	True	tenrecidae	Hemicentetes	semispinosus	0.02273296	0.02273296	0.02273296	0.02273296	mm	1963-05-11	jeremiah smith		-18.9333	48.4167	200.098	no	* Al 0.3 mm	3	2200	100	0.02	200	tungston
YPM-MAM-005792-diceCT	YPM-MAM-005792-diceCT.pca	YPM	VZ	YPM MAM 005792	diceCT	True	muridae	Mus	culus	0.01810866	0.01810866	0.01810866	0.01810866	mm	1964-01-22	christopher maser		22.2667	31.6	200.098	no	* Al 0.3 mm	3	2200	90	0.018	200	tungston
YPM-MAM-005794-diceCT	YPM-MAM-005794-diceCT.pca	YPM	VZ	YPM MAM 005794	diceCT	True	muridae	Acomys	cahirinus	0.03065515	0.03065515	0.03065515	0.03065515	mm	1964-01-23	christopher maser		22.2667	31.6	200.098	no	* Al 0.3 mm	3	1800	120	0.024	200	tungston
YPM-MAM-005882-diceCT	YPM-MAM-005882-diceCT.pca	YPM	VZ	YPM MAM 005882	diceCT	True	dasyuridae	Dasycercus	cristicauda	0.02969528	0.02969528	0.02969528	0.02969528	mm				-23.7	133.8667	200.098	no	None	3	2200	120	0.024	200	tungston
YPM-MAM-006036-diceCT	YPM-MAM-006036-diceCT.pca	YPM	VZ	YPM MAM 006036	diceCT	True	soricidae	Sorex	cinereus cinereus	0.01520313	0.01520313	0.01520313	0.01520313	mm	1985-09-02	d. t. jennings		44.35667614	-68.74437058	200.098	no	* Al 0.3 mm	3	2200	80	0.0152	190	tungston
YPM-MAM-014464-diceCT	YPM-MAM-014464-diceCT.pca	YPM	VZ	YPM MAM 014464	diceCT	True	sciuridae	Tamias	striatus	0.0456908	0.0456908	0.0456908	0.0456908	mm		daniel j. drew		41.26017218	-73.208424	200.098	no	* Al 0.3 mm	3	1920	120	0.024	200	tungston
YPM-MAM-014548-diceCT	YPM-MAM-014548-diceCT.pca	YPM	VZ	YPM MAM 014548	diceCT	True	talpidae	Condylura	cristata cristata	0.03528363	0.03528363	0.03528363	0.03528363	mm	2003-09-07	gregory j. watkins-colwell		#N/A	#N/A	200.098	no	* Al 0.3 mm	3	1920	120	0.024	200	tungston
YPM-MAM-014632-diceCT	YPM-MAM-014632-diceCT.pca	YPM	VZ	YPM MAM 014632	diceCT	True	phyllostomidae	Rhinophylla	pumilio	0.02202358	0.02202358	0.02202358	0.02202358	mm	2007-06-27	kristof zyskowski		1.9624	-55.93	200.098	no	* Al 0.3 mm	3	2200	100	0.02	200	tungston
YPM-Mam-014733-DICECT	YPM-Mam-014733-DICECT.pca	YPM	VZ	YPM MAM 014733	DICECT	True	mustelidae	Neogale	frenata	0.03040384	0.03040384	0.03040384	0.03040384	mm				#N/A	#N/A	250.097	no	* 0.3mm Al	3	2200	110	0.033	300	tungston
YPM-MAM-015120-diceCT	YPM-MAM-015120-diceCT.pca	YPM	VZ	YPM MAM 015120	diceCT	True	phyllostomidae	Ametrida	centurio	0.02143036	0.02143036	0.02143036	0.02143036	mm	2010-04-11	kristof zyskowski		3.7533	-56.5203	200.098	no	* Al 0.3 mm	3	2200	100	0.02	200	tungston
